# Supplementary material for: DNA methylome signatures of prenatal exposure to synthetic glucocorticoids in hippocampus and peripheral whole blood of female guinea pigs in early life
Source: Transl Psychiatry. 2021 Jan 18;11:63. doi: 10.1038/s41398-020-01186-6 (PMC7813870; doi:10.1038/s41398-020-01186-6)
Supplement: Supplementary file 3 — Suppl Table1A [file 41398_2020_1186_MOESM3_ESM.xlsx]

## Sheet: Table1A
Supplementary Table 1A
7004 DMCs in the hippocampus including genic and non-genic regions
chromosome	location	strand	FDR p-value	gene	meth_%_sGC	meth_%_control	meth_diff_%
DS562855.1	1420644	-	0.0427944		72.2222	41.3793	30.8429
DS562855.1	1420651	-	0.0427944		50	31.0345	18.9655
DS562855.1	1420659	-	0.0427944		61.1111	34.4828	26.6284
DS562855.1	1420671	-	0.0427944		61.1111	20.6897	40.4215
DS562855.1	1420681	-	0.0427944		66.6667	25	41.6667
DS562855.1	1420688	-	0.0427944		61.1111	34.4828	26.6284
DS562855.1	1420695	-	0.0427944		61.1111	34.4828	26.6284
DS562855.1	1707912	+	0.000507086		50.3401	38.5185	11.8216
DS562855.1	1707918	+	0.000507086		46.9388	32.8358	14.103
DS562855.1	1707956	+	0.000507086		64.1379	53.3333	10.8046
DS562855.1	1707960	+	0.000507086		57.931	46.6667	11.2644
DS562855.1	1707978	+	0.000507086		46.5278	28.3582	18.1696
DS562855.1	1707979	-	0.000507086		43	29.4872	13.5128
DS562855.1	1707995	-	0.000507086		53.7736	35.3659	18.4077
DS562855.1	1708009	-	0.000507086		57.3913	44.186	13.2053
DS562855.1	1708045	-	0.000507086		51.0204	39.8058	11.2146
DS562855.1	2672590	+	0.0187564		63.1579	26.9231	36.2348
DS562855.1	2797840	-	0.0267075	ZFPM2	89.1304	83.871	5.25947
DS562855.1	2797849	-	0.0267075	ZFPM2	93.4783	85.4839	7.99439
DS562855.1	2797865	-	0.0256883	ZFPM2	89.1304	84.127	5.00345
DS562855.1	2797872	-	0.0329576	ZFPM2	93.4783	82.5397	10.9386
DS562855.1	2797893	+	0.0329576		89.7959	79.4643	10.3316
DS562855.1	2797894	-	0.0329576	ZFPM2	91.3043	79.3651	11.9393
DS562855.1	2797903	+	0.0329576		89.1156	74.1071	15.0085
DS562855.1	2816787	+	0.0434017		99.2537	92.8571	6.39659
DS562855.1	2816842	-	0.0434017	ZFPM2	98.9247	92.7536	6.17111
DS562855.1	2816868	-	0.0434017	ZFPM2	98.4211	92.1429	6.2782
DS562855.1	2816893	-	0.0434017	ZFPM2	96.8421	89.2857	7.55639
DS562855.1	2852294	+	0.0490417		72.1311	56.25	15.8811
DS562855.1	2852370	-	0.0490417	ZFPM2	52.7559	36.6071	16.1488
DS562855.1	2852384	-	0.0490417	ZFPM2	66.4062	50.8929	15.5134
DS562855.1	2852392	-	0.0490417	ZFPM2	50.3876	35.9649	14.4227
DS562855.1	2852435	+	0.0490417		36	25	11
DS562855.1	2852436	-	0.0490417	ZFPM2	43.3071	25.2174	18.0897
DS562855.1	2852451	+	0.0490417		56	25	31
DS562855.1	2852461	+	0.0490417		72	57.1429	14.8571
DS562855.1	2852465	+	0.0490417		72	53.5714	18.4286
DS562855.1	2871748	+	0.0381433		64.1026	24.3243	39.7782
DS562855.1	4492780	-	0.0466183		56.3218	49.3333	6.98851
DS562855.1	4492784	+	0.0466183		62.1622	39.3443	22.8179
DS562855.1	4492785	-	0.0466183		47.7273	38.6667	9.06061
DS562855.1	4568369	+	0.0344905		19.3548	12	7.35484
DS562855.1	4568370	-	0.0344905		20.4724	10.1695	10.3029
DS562855.1	4568524	+	0.0277355		11.7647	4.44444	7.32026
DS562855.1	4568525	-	0.0277355		9.30233	1.17647	8.12585
DS562855.1	4568526	+	0.0277355		10.6952	2.80899	7.8862
DS562855.1	4568527	-	0.0277355		8.13953	1.17647	6.96306
DS562855.1	4568542	+	0.0277355		17.3913	3.91061	13.4807
DS562855.1	4568543	-	0.0277355		13.0435	1.16279	11.8807
DS562855.1	4568548	+	0.0277355		9.67742	2.7933	6.88412
DS562855.1	4568549	-	0.0277355		6.52174	1.14943	5.37231
DS562855.1	4568574	-	0.0177079		9.78261	1.14943	8.63318
DS562855.1	4568578	-	0.0177079		9.78261	1.14943	8.63318
DS562855.1	4681922	-	0.0459511		75.7143	63.0872	12.627
DS562855.1	4997475	-	0.0452228		18.9189	27.027	-8.10811
DS562855.1	4997537	+	0.0452228		28.2353	20.2532	7.98213
DS562855.1	4997538	-	0.0452228		32.4324	23.6842	8.74822
DS562855.1	4997547	+	0.0452228		32.9412	22.5	10.4412
DS562855.1	4997569	+	0.0452228		28.2353	20	8.23529
DS562855.1	4997580	+	0.0452228		35.2941	21.25	14.0441
DS562855.1	4997584	+	0.0452228		27.907	21.25	6.65698
DS562855.1	4997585	-	0.0452228		32.6316	20.9302	11.7013
DS562855.1	4997597	+	0.0452228		41.1765	26.25	14.9265
DS562855.1	4997598	-	0.0452228		48.5714	27.7372	20.8342
DS562855.1	4997599	+	0.0452228		38.8235	26.25	12.5735
DS562855.1	4997600	-	0.0452228		43.8095	29.1971	14.6124
DS562855.1	4997618	-	0.0452228		40.566	19.8529	20.7131
DS562855.1	4997625	-	0.0452228		47.1698	29.1971	17.9727
DS562855.1	4997635	-	0.0452228		40.566	22.0588	18.5072
DS562855.1	4997648	-	0.0452228		48.1132	27.7372	20.376
DS562855.1	4997650	-	0.0452228		42.8571	27.0073	15.8498
DS562855.1	4997655	-	0.0452228		44.3396	22.6277	21.7119
DS562855.1	5014135	-	0.0168411		30.7692	25.6757	5.09356
DS562855.1	5014141	+	0.0168411		39.1304	23.8095	15.3209
DS562855.1	5014142	-	0.010487		38.4615	29.7297	8.73181
DS562855.1	5014190	+	0.0092447		31.8584	26.506	5.35238
DS562855.1	5014192	+	0.0101355		35.3982	15.6627	19.7356
DS562855.1	5014201	+	0.0101355		30.7018	18.2927	12.4091
DS562855.1	5014249	-	0.0116418		20.6897	6.4	14.2897
DS562855.1	5014265	-	0.0116418		27.5862	8.66142	18.9248
DS562855.1	5014272	-	0.0116418		30.1724	10.2362	19.9362
DS562855.1	5014275	-	0.0116418		28.4483	11.811	16.6373
DS562855.1	5014284	-	0.0116418		26.7241	11.811	14.9131
DS562855.1	5015361	-	0.0420276		58.6777	52.8302	5.8475
DS562855.1	5015375	-	0.0420276		76.4228	60.3774	16.0454
DS562855.1	5015402	-	0.0420276		36.2903	28.3019	7.98844
DS562855.1	5070921	+	0.00574387		58.8608	43.9394	14.9214
DS562855.1	5070933	+	0.00574387		66.4557	44.697	21.7587
DS562855.1	5070934	-	0.00574387		82.2222	65.1163	17.1059
DS562855.1	5070945	+	0.0010481		68.7898	53.0303	15.7595
DS562855.1	5070946	-	0.0010481		79.1209	60.9195	18.2013
DS562855.1	5070962	+	0.0010481		65.8228	50.3817	15.4411
DS562855.1	5070963	-	0.0010481		65.9341	50.5747	15.3594
DS562855.1	5070974	+	0.0010481		84.0278	61.2069	22.8209
DS562855.1	5070975	-	0.0010481		85.7143	68.9655	16.7488
DS562855.1	5071013	+	0.0010481		90.7692	70.6422	20.127
DS562855.1	5071069	-	0.0010481		93.1507	81.4815	11.6692
DS562855.1	5071082	-	0.0010481		76.2887	69.0141	7.27458
DS562855.1	5071084	-	0.0010481		79.3814	70.4225	8.95891
DS562855.1	5071137	-	0.00195459		90.7216	77.7778	12.9439
DS562855.1	5071140	-	0.00195459		86.8687	68.0556	18.8131
DS562855.1	5164841	-	0.0348817		59.0909	30	29.0909
DS562855.1	5164868	+	0.0348817	NCALD	37.5	25.5556	11.9444
DS562855.1	5164869	-	0.0348817		39.7727	30.9091	8.86364
DS562855.1	5164901	+	0.0348817	NCALD	36.3636	20	16.3636
DS562855.1	5164923	+	0.0402712	NCALD	30.6818	18.8889	11.7929
DS562855.1	5164925	+	0.0402712	NCALD	36.3636	18.8889	17.4747
DS562855.1	5164965	-	0.0402712		28.8591	20.8054	8.05369
DS562855.1	5164977	-	0.0402712		24.1611	18.9189	5.24215
DS562855.1	5947358	+	0.0192885		54.5455	100	-45.4545
DS562855.1	5947362	+	0.0192885		68.9655	96.1538	-27.1883
DS562855.1	5947369	+	0.0192885		79.3103	96.1538	-16.8435
DS562855.1	5947370	-	0.0192885	COL14A1	86.3636	95.8333	-9.4697
DS562855.1	5947380	+	0.0192885		79.3103	100	-20.6897
DS562855.1	5947381	-	0.0192885	COL14A1	81.8182	95.8333	-14.0152
DS562855.1	5947382	+	0.0192885		86.2069	92.3077	-6.1008
DS562855.1	5947383	-	0.0192885	COL14A1	81.8182	91.3043	-9.48617
DS562855.1	5947407	-	0.0192885	COL14A1	77.2727	91.3043	-14.0316
DS562855.1	6209611	+	0.0395839		71.1656	59.3103	11.8553
DS562855.1	6209619	+	0.0395839		67.9012	59.0278	8.87346
DS562855.1	6209638	+	0.0395839		85.1852	71.831	13.3542
DS562855.1	6209640	+	0.0395839		83.3333	70.6294	12.704
DS562855.1	6209641	-	0.0395839		85.7143	66.6667	19.0476
DS562855.1	6209658	+	0.0395839		74.375	65.2482	9.12677
DS562855.1	6209659	-	0.0395839		73.7931	58.8235	14.9696
DS562855.1	6209703	-	0.0395839		69.1275	59.0476	10.0799
DS562855.1	6209707	-	0.0395839		74.6667	64.486	10.1807
DS562855.1	6209712	+	0.0395839		52.7027	47.0199	5.68284
DS562855.1	6209713	-	0.0395839		67.3333	60.7477	6.58567
DS562855.1	6209731	-	0.0395839		49.5146	43.6782	5.8364
DS562855.1	6209773	-	0.0431766		74.7573	55.6818	19.0755
DS562855.1	15225967	-	0.0473124		64.3836	85	-20.6164
DS562855.1	15476934	+	0.00373122		64.2857	45	19.2857
DS562855.1	15476949	+	0.00373122		71.7647	57.554	14.2107
DS562855.1	15476955	+	0.00373122		42.3529	34.2857	8.06723
DS562855.1	15476956	-	0.00373122		50	26.0504	23.9496
DS562855.1	15476960	+	0.00373122		70.5882	55.7143	14.8739
DS562855.1	15476961	-	0.00373122		76.7442	52.0661	24.6781
DS562855.1	15476963	+	0.00373122		60	51.0791	8.92086
DS562855.1	15476964	-	0.00373122		60.4651	41.3223	19.1428
DS562855.1	15476983	+	0.00373122		46.4286	35.7664	10.6621
DS562855.1	15476984	-	0.00373122		64.3678	41.3223	23.0455
DS562855.1	15477003	+	0.00373122		66.2338	54.4	11.8338
DS562855.1	15477004	-	0.00373122		72.4138	47.9339	24.4799
DS562855.1	15477021	+	0.00373122		38.8889	33.3333	5.55556
DS562855.1	15477022	-	0.00373122		34.4828	27.5	6.98276
DS562855.1	15477071	+	0.00373122		58.7302	46.875	11.8552
DS562855.1	15477072	-	0.00373122		62.2222	50.7246	11.4976
DS562855.1	15477084	-	0.00373122		49.4382	35.5072	13.931
DS562855.1	15477107	-	0.00373122		69.6629	56.5217	13.1412
DS562855.1	15477133	-	0.00373122		65.5556	53.6232	11.9324
DS562855.1	18175469	-	0.0472391		63.1579	55.0388	8.11914
DS562855.1	18175484	+	0.0472391		66.1972	54.717	11.4802
DS562855.1	18175485	-	0.0472391		86.9281	76.5625	10.3656
DS562855.1	18295045	+	0.00195459		6.52174	19.2513	-12.7296
DS562855.1	18295049	+	0.00195459		13.0435	22.4599	-9.41641
DS562855.1	18295061	+	0.00195459		4.34783	21.9251	-17.5773
DS562855.1	18295075	+	0.00195459		13.0435	33.1551	-20.1116
DS562855.1	18295076	-	0.00195459		12.8713	34.0909	-21.2196
DS562855.1	18295087	+	0.00195459		8.79121	17.7419	-8.95073
DS562855.1	18295088	-	0.00195459		9.70874	26.3736	-16.6649
DS562855.1	18295094	+	0.00195459		7.69231	22.7027	-15.0104
DS562855.1	18295095	-	0.00195459		5.82524	14.2857	-8.46047
DS562855.1	18295123	-	0.00195459		4	47.5	-43.5
DS562855.1	18295130	-	0.00195459		4.46429	22.9167	-18.4524
DS562855.1	18295135	-	0.00195459		5.35714	23.9583	-18.6012
DS562855.1	18295145	-	0.00195459		4.46429	16.6667	-12.2024
DS562855.1	18303492	+	0.0168439		82.4561	94.1176	-11.6615
DS562855.1	18303521	+	0.00687755		1.75439	29.4118	-27.6574
DS562855.1	18303527	+	0.00390081		30	61.5385	-31.5385
DS562855.1	18303642	-	0.000906474		1.76991	21.3483	-19.5784
DS562855.1	18303664	-	0.000906474		0.884956	20	-19.115
DS562855.1	18303666	-	0.000906474		2.65487	16.6667	-14.0118
DS562855.1	18303674	-	0.000906474		3.53982	23.3333	-19.7935
DS562855.1	18303683	-	0.000906474		5.45455	22.7273	-17.2727
DS562855.1	18303703	+	0.00150214		4.25532	26.5625	-22.3072
DS562855.1	18303704	-	0.00150214		0	20	-20
DS562855.1	18303706	+	0.00150214		6.38298	25	-18.617
DS562855.1	18303723	+	0.00209762		10.6383	40.625	-29.9867
DS562855.1	18303728	+	0.00406754		8.82353	35.5932	-26.7697
DS562855.1	20727420	-	0.0341348		93.75	100	-6.25
DS562855.1	21910861	-	0.0216488		50	31.746	18.254
DS562855.1	21910873	-	0.0216488		54.023	31.25	22.773
DS562855.1	21910919	-	0.0216488		56.3218	29.6875	26.6343
DS562855.1	26597496	+	0.00708391	MMP16	45.0292	23.9437	21.0856
DS562855.1	26597503	+	0.00708391	MMP16	39.4118	22.1429	17.2689
DS562855.1	26597534	+	0.00708391	MMP16	46.7836	36.8794	9.90419
DS562855.1	26597664	-	0.00708391		29	23.2394	5.76056
DS562855.1	43681798	+	0.0319664		74.6269	20.6107	54.0162
DS562855.1	43681799	-	0.0319664		62	9.17431	52.8257
DS562855.1	51894618	-	0.041734		29.7521	16.4251	13.3269
DS562855.1	51894642	-	0.041734		14.3443	7.21154	7.13272
DS562855.1	51894752	+	0.0228612	ARHGEF3	27.5676	14.6667	12.9009
DS562855.1	51894753	-	0.0228612		20.2847	13.4259	6.85877
DS562855.1	51894763	+	0.0228612	ARHGEF3	44.3243	32.4324	11.8919
DS562855.1	51894863	-	0.0311528		24.2798	15.8192	8.46063
DS562855.1	51916221	-	0.0196438		95.8333	74.0741	21.7593
DS562855.1	57631346	+	1.40205e-05		16.6667	3.62694	13.0397
DS562855.1	57631380	+	1.40205e-05		17.1806	4.14508	13.0355
DS562855.1	57631381	-	1.40205e-05		20	5.45455	14.5455
DS562855.1	57631433	+	0.000182061		30.0971	19.1781	10.919
DS562855.1	57631434	-	0.000182061		27.2727	13.4146	13.8581
DS562855.1	61042233	+	0.0164311		54.7325	45.4545	9.27796
DS562855.1	61690872	+	0.0244183	SYNPR	23.7037	9.92908	13.7746
DS562855.1	61690876	+	0.0244183	SYNPR	16.2963	8.51064	7.78566
DS562855.1	61690879	+	0.0244183	SYNPR	16.2963	8.51064	7.78566
DS562855.1	61690902	+	0.0244183	SYNPR	19.2593	10.6383	8.62096
DS562855.1	61690931	+	0.0244183	SYNPR	21.0526	10.1449	10.9077
DS562855.1	61690934	+	0.0244183	SYNPR	17.4242	10	7.42424
DS562855.1	61771768	+	0.0478255	SYNPR	60.3448	50.8333	9.51149
DS562855.1	61771878	-	0.0478255		72.6415	61.0778	11.5637
DS562855.1	61771908	-	0.0478255		82.0755	76.1905	5.885
DS562855.1	61998836	+	0.00590435		39.3064	27.972	11.3343
DS562855.1	61998862	+	0.00590435		36.4162	19.5804	16.8358
DS562855.1	61998863	-	0.00590435		38.2775	23.1707	15.1068
DS562855.1	61998879	+	0.00590435		23.9766	9.79021	14.1864
DS562855.1	61998880	-	0.00590435		23.9234	14.6341	9.2893
DS562855.1	61998890	+	0.00590435		33.3333	20.2797	13.0536
DS562855.1	61998891	-	0.00590435		30.622	24.3902	6.23177
DS562855.1	61998920	-	0.00590435		33.4928	23.7805	9.71234
DS562855.1	84397993	+	0.000508991		83.0935	71.6738	11.4197
DS562855.1	84398003	+	0.000508991		81.6547	72.4138	9.24088
DS562855.1	84398009	+	0.000508991		80.2158	70.2586	9.95721
DS562855.1	84398010	-	0.000508991		82.1862	66.9388	15.2475
DS562855.1	84398012	+	0.000508991		80.2158	70.3863	9.82956
DS562855.1	84398013	-	0.000508991		80.7229	67.7291	12.9938
DS562855.1	84398020	+	0.000508991		14.7482	29.3103	-14.5621
DS562855.1	84398021	-	0.000508991		21.8254	28.1746	-6.34921
DS562855.1	84398022	+	0.000508991		72.5632	66.0944	6.46876
DS562855.1	84398023	-	0.000508991		72.332	60.8696	11.4625
DS562855.1	84398025	-	0.000508991		53.7549	45.098	8.6569
DS562855.1	84398027	+	0.000508991		82.6715	72.103	10.5685
DS562855.1	84398028	-	0.000508991		81.8182	69.4118	12.4064
DS562855.1	84398035	+	0.000508991		77.2563	71.2446	6.01168
DS562855.1	84398036	-	0.000508991		79.6078	67.9688	11.6391
DS562855.1	84398037	+	0.000508991		80.5755	69.0987	11.4768
DS562855.1	84398038	-	0.000508991		82.8125	67.451	15.3615
DS562855.1	84398042	+	0.000508991		80.5755	71.2446	9.3309
DS562855.1	84398043	-	0.000508991		80.0781	67.7043	12.3738
DS562855.1	84398045	-	0.000508991		81.6406	65.3696	16.271
DS562855.1	84398063	+	0.000508991		80.5907	67.7885	12.8023
DS562855.1	84398064	-	0.000508991		81.6406	68.0934	13.5472
DS562855.1	84398069	-	0.000508991		82.3529	67.3152	15.0378
DS562855.1	84398079	-	0.000508991		83.5938	66.9261	16.6677
DS562856.1	14225578	+	0.0316585		32.5	60	-27.5
DS562856.1	14225589	+	0.0316585		56.6434	41.6185	15.0249
DS562856.1	14225590	-	0.0316585		70.4225	62.3077	8.11484
DS562856.1	14225727	-	0.0243251		35.8209	21.9298	13.8911
DS562856.1	14225731	+	0.0243251		43.75	21.0526	22.6974
DS562856.1	14225732	-	0.0243251		34.3284	22.807	11.5213
DS562856.1	14225739	+	0.0243251		56.25	10.5263	45.7237
DS562856.1	14225750	+	0.0267862		81.25	57.8947	23.3553
DS562856.1	14225752	+	0.0267862		75	31.5789	43.4211
DS562856.1	14225776	+	0.0162894		81.25	31.5789	49.6711
DS562856.1	14225779	+	0.0162894		53.3333	22.2222	31.1111
DS562856.1	14225943	-	0.0211369		41.6667	25	16.6667
DS562856.1	14282956	+	0.0286969		33.5196	26.5306	6.98894
DS562856.1	14282961	+	0.0286969		40.7821	31.9728	8.80933
DS562856.1	14282989	+	0.0286969		58.6592	42.8571	15.8021
DS562856.1	14282990	-	0.0286969		61.6883	44.5255	17.1628
DS562856.1	14283052	+	0.049394		75.8333	63.7097	12.1237
DS562856.1	14283053	-	0.049394		77.5641	67.8571	9.70696
DS562856.1	14283090	+	0.049394		74.1667	59.3496	14.8171
DS562856.1	14283115	+	0.049394		82.5	76.8595	5.6405
DS562856.1	16250330	+	0.00476063	MEF2C	79.8387	86.5672	-6.72845
DS562856.1	16250396	+	0.00476063	MEF2C	67.4797	78.7879	-11.3082
DS562856.1	20507384	-	0.0102966		80.9524	63.1579	17.7945
DS562856.1	20507388	-	0.0102966		83.3333	63.1579	20.1754
DS562856.1	20507393	-	0.00441789		90.4762	52.6316	37.8446
DS562856.1	20507396	-	0.00325481		85.7143	54.386	31.3283
DS562856.1	20507398	-	0.00325481		90.4762	66.6667	23.8095
DS562856.1	20507420	-	0.00325481		90.4762	63.1579	27.3183
DS562856.1	20507424	-	0.00325481		88.0952	66.6667	21.4286
DS562856.1	20507445	-	0.00134653		83.3333	49.1228	34.2105
DS562856.1	22979748	-	0.0444274		18.5185	8.04598	10.4725
DS562856.1	22979904	-	0.0302277		22.807	14.433	8.37403
DS562856.1	22979943	+	0.00181096		5.17241	26.4151	-21.2427
DS562856.1	22979944	-	0.00181096		27.8261	19.5876	8.23846
DS562856.1	23528027	-	0.0232624		26.087	17.5	8.58696
DS562856.1	23528032	+	0.0270503		34.8837	17.7083	17.1754
DS562856.1	23528033	-	0.0270503		26.087	15	11.087
DS562856.1	23528042	+	0.0421111		18.6047	9.375	9.22965
DS562856.1	23528048	+	0.0343279		16.2791	5.20833	11.0707
DS562856.1	23528051	+	0.0343279		41.8605	17.7083	24.1521
DS562856.1	23528056	+	0.0343279		33.7209	9.375	24.3459
DS562856.1	23528057	-	0.0343279		37.5	26.4463	11.0537
DS562856.1	23528068	+	0.0343279		37.6471	16.6667	20.9804
DS562856.1	23528069	-	0.0343279		46.1538	33.8843	12.2695
DS562856.1	23528078	+	0.0343279		26.1905	12.766	13.4245
DS562856.1	23528079	-	0.0343279		25.9615	17.3554	8.60617
DS562856.1	23528125	-	0.0271908		21.6981	14.876	6.82208
DS562856.1	23555421	-	0.0362892		33.3333	38.8889	-5.55556
DS562856.1	23555431	+	0.0420641		32.5359	22	10.5359
DS562856.1	24760658	-	0.042361		51.0638	36.3636	14.7002
DS562856.1	24760670	-	0.042361		55.3191	42.2222	13.0969
DS562856.1	24760686	+	0.042361		52.6104	46.0177	6.59274
DS562856.1	24760687	-	0.042361		51.0638	33.3333	17.7305
DS562856.1	27479071	+	0.0420204		64.878	59.2179	5.66017
DS562856.1	27479087	+	0.0420204		60	50.2793	9.72067
DS562856.1	27479140	+	0.0420204		34.8259	28.4884	6.3375
DS562856.1	27479141	-	0.0420204		41.7722	34.8837	6.88843
DS562856.1	27479195	-	0.0420204		43.038	36.4706	6.56739
DS562856.1	27479210	-	0.0420204		46.2025	22.093	24.1095
DS562856.1	30156422	-	0.0371426	TLL2	68.3333	55.9524	12.381
DS562856.1	30896024	+	5.67969e-05		13.4831	4.87805	8.6051
DS562856.1	30896059	+	1.0504e-05		17.4157	7.97546	9.44027
DS562856.1	30896126	-	1.18002e-06	SLIT1	8.92857	1.96078	6.96779
DS562856.1	30896161	+	7.92654e-07		14.5161	5	9.51613
DS562856.1	30896162	-	7.92654e-07	SLIT1	14.9123	4	10.9123
DS562856.1	30896165	+	7.92654e-07		16.5323	5.02283	11.5094
DS562856.1	30896199	+	7.92654e-07		16.5992	4.5045	12.0947
DS562856.1	30896200	-	7.92654e-07	SLIT1	21.6931	7.35294	14.3402
DS562856.1	30896249	-	2.8464e-06	SLIT1	11.7949	4.16667	7.62821
DS562856.1	30896262	+	1.38875e-05		12.0567	2.8777	9.17904
DS562856.1	30896263	-	1.38875e-05	SLIT1	18.9573	6.71141	12.2459
DS562856.1	30896279	+	1.38875e-05		13.4752	7.91367	5.56151
DS562856.1	30896280	-	1.38875e-05	SLIT1	17.1053	7.31707	9.78819
DS562856.1	30896299	+	1.77648e-06		16.3121	3.59712	12.7149
DS562856.1	30896300	-	1.77648e-06	SLIT1	14.3791	6.45161	7.92747
DS562856.1	30896327	+	1.77648e-06		84.6154	100	-15.3846
DS562856.1	30896328	-	3.42769e-06	SLIT1	13.7255	4.03226	9.69323
DS562856.1	31043985	-	0.0358588		70	35	35
DS562856.1	31044053	+	0.0469974		18.1818	10.4972	7.68458
DS562856.1	31044054	-	0.0469974		0	19.0476	-19.0476
DS562856.1	31044129	-	0.0469974		59.3458	39.011	20.3348
DS562856.1	31044154	-	0.0469974		23.8318	4.94505	18.8867
DS562856.1	33153165	+	0.00277921		8.33333	3.07692	5.25641
DS562856.1	33153171	+	0.00277921		12.5	3.125	9.375
DS562856.1	33153173	+	0.00301478		16.6667	4.61538	12.0513
DS562856.1	33153175	+	0.00301478		22.9167	4.61538	18.3013
DS562856.1	33153186	+	0.00844106		18.75	6.15385	12.5962
DS562856.1	41719473	+	0.0338971		58.9552	42.4	16.5552
DS562856.1	41719474	-	0.0338971		100	88.8889	11.1111
DS562856.1	44499482	-	0.0474602		74.023	62.2905	11.7325
DS562856.1	44499505	-	0.0474602		85.7143	78.1513	7.56303
DS562856.1	44499510	-	0.0474602		83.4862	75.6983	7.78791
DS562856.1	44499528	-	0.0474602		80.2752	69.2737	11.0015
DS562856.1	46207462	+	0.0289603	FGFR2	29.7872	13.1034	16.6838
DS562856.1	46207475	+	0.0289603	FGFR2	38.2979	19.3103	18.9875
DS562856.1	46207497	+	0.0289603	FGFR2	35.9712	24.1379	11.8333
DS562856.1	46207498	-	0.0289603		33.79	25.5682	8.22177
DS562856.1	46207546	-	0.0289603		29.0179	18.7845	10.2333
DS562856.1	46842951	+	0.0362892		48.503	35.1145	13.3885
DS562856.1	46843015	-	0.0362892		70.9402	60.6936	10.2465
DS562856.1	46843034	+	0.0362892		50	35.3846	14.6154
DS562856.1	46843035	-	0.0362892		49.5726	39.3064	10.2663
DS562856.1	46843055	+	0.0362892		56.5789	43.0769	13.502
DS562856.1	46843056	-	0.0362892		54.8387	43.0233	11.8155
DS562856.1	46843062	+	0.0362892		74.3243	60	14.3243
DS562856.1	46843063	-	0.0362892		68.8172	54.6512	14.166
DS562856.1	46843077	-	0.0362892		40.8602	32.5581	8.30208
DS562856.1	48385372	+	0.0248329		23.1579	11.5942	11.5637
DS562856.1	48385390	+	0.0248329		25.2632	13.0435	12.2197
DS562856.1	48385406	+	0.0248329		22.2222	11.5942	10.628
DS562856.1	48385501	-	0.0248329	BAG3	16.5049	5.85366	10.6512
DS562856.1	59306760	+	0.00172681	SORBS3	24.5763	5	19.5763
DS562856.1	59306770	+	0.00138915	SORBS3	33.8983	15.9664	17.9319
DS562856.1	59306773	+	0.00138915	SORBS3	28.8136	12.5	16.3136
DS562856.1	59306775	+	0.00138915	SORBS3	28.8136	16.6667	12.1469
DS562856.1	59306782	+	0.00150035	SORBS3	29.661	18.3333	11.3277
DS562856.1	59306793	+	0.00146587	SORBS3	25	12.5	12.5
DS562856.1	59306794	-	0.00146587		30.1075	13.9535	16.154
DS562856.1	59306807	+	0.00146587	SORBS3	29.3103	10.9244	18.386
DS562856.1	59306808	-	0.00146587		30.5263	16.6667	13.8596
DS562856.1	59306814	+	0.00146587	SORBS3	25.8621	10.9244	14.9377
DS562856.1	59306815	-	0.00146587		29.7872	16.9118	12.8755
DS562856.1	59306847	-	0.00146587		38.3838	27.6596	10.7243
DS562856.1	59306854	-	0.00146587		24.2424	11.3475	12.8949
DS562856.1	59306890	+	0.00146587	SORBS3	20.915	12.8205	8.09452
DS562856.1	59306893	+	0.00146587	SORBS3	28.7582	17.9487	10.8095
DS562856.1	59306907	+	0.00146587	SORBS3	33.3333	20.5128	12.8205
DS562856.1	59306964	-	0.000634683		27.1186	8.92857	18.1901
DS562856.1	59306966	-	0.000634683		33.8983	19.2982	14.6001
DS562856.1	59306971	-	0.000634683		44.0678	29.8246	14.2432
DS562856.1	59306977	-	0.00316784		37.2881	22.807	14.4811
DS562856.1	59306993	-	0.00711154		32.7586	17.5439	15.2148
DS562856.1	59328859	-	0.038276		53.4483	45.6897	7.75862
DS562856.1	59497083	+	0.0234338		28.2353	7.93651	20.2988
DS562856.1	59497097	+	0.0234338		17.6471	9.375	8.27206
DS562856.1	59497138	+	0.0207442		24.0964	17.7419	6.35445
DS562856.1	59497211	-	0.0211435	PEBP4	72.973	34.0426	38.9304
DS562856.1	59497259	-	0.0211435	PEBP4	26.2626	38.3838	-12.1212
DS562856.1	59497281	+	0.0316057		10.6557	4.25532	6.40042
DS562856.1	59497282	-	0.0316057	PEBP4	7.07071	14.1414	-7.07071
DS562856.1	59526065	+	0.0336234		91.5493	77.6316	13.9177
DS562856.1	59526066	-	0.0336234	PEBP4	93.1818	73.3333	19.8485
DS562856.1	59526127	+	0.0141323		88.7324	97.3333	-8.60094
DS562856.1	59526250	-	0.0141323	PEBP4	84	100	-16
DS562856.1	59839434	-	0.0178324	LOXL2	80.7692	72.5	8.26923
DS562856.1	59839447	-	0.0178324	LOXL2	88.4615	78.75	9.71154
DS562856.1	59839449	-	0.0178324	LOXL2	82.8947	72.5	10.3947
DS562856.1	59839461	-	0.0178324	LOXL2	80.7692	70	10.7692
DS562856.1	59839468	+	0.0178324		68.2353	57.8947	10.3406
DS562856.1	59839545	-	0.0263035	LOXL2	64.7059	83.5616	-18.8558
DS562856.1	59839572	+	0.0263035		81.4815	63.3333	18.1481
DS562856.1	59839573	-	0.0263035	LOXL2	54.5455	76.7123	-22.1669
DS562856.1	62619386	+	0.0354634	DPYSL2	37.9845	17.8571	20.1274
DS562856.1	62619387	-	0.0354634		31.6092	22.2222	9.38697
DS562856.1	62619392	-	0.0354634		24.5714	15.5844	8.98701
DS562856.1	63802830	-	0.0111723	SCARA5	42.5532	17.3077	25.2455
DS562856.1	63802842	-	0.0111723	SCARA5	34.0426	11.5385	22.5041
DS562856.1	63802848	-	0.0116637	SCARA5	36.1702	17.3077	18.8625
DS562856.1	63802858	-	0.00138946	SCARA5	17.0213	9.61538	7.40589
DS562856.1	66437499	+	0.00222863		65.7143	44.4444	21.2698
DS562856.1	66437500	-	0.00195657		31.4286	22.5806	8.84793
DS562856.1	66437508	+	0.000508991		66.8571	37.3134	29.5437
DS562856.1	66437509	-	0.000508991		56.8862	39.1566	17.7296
DS562856.1	66437533	+	8.51791e-06		54.5977	31.5385	23.0592
DS562856.1	66437534	-	8.51791e-06		47.6744	31.9277	15.7467
DS562856.1	66437562	+	5.64063e-07		70	39.8438	30.1562
DS562856.1	66437563	-	5.64063e-07		59.8837	44.7059	15.1778
DS562856.1	66437574	-	3.8212e-07		56.6474	43.8596	12.7877
DS562856.1	66437595	+	8.57908e-08		62.2951	47.3684	14.9267
DS562856.1	66437607	+	3.39209e-08		59.0164	50.8772	8.1392
DS562856.1	66437628	-	2.2444e-08		54.0984	48.0769	6.02144
DS562856.1	66437642	+	7.3808e-09		58.9744	47.2973	11.6771
DS562856.1	66437645	+	7.3808e-09		66.6667	52	14.6667
DS562856.1	66437670	+	2.67799e-09		64.9351	48	16.9351
DS562856.1	66437671	-	2.67799e-09		69.5122	61.7647	7.74749
DS562856.1	66437672	+	2.67799e-09		72.7273	54.6667	18.0606
DS562856.1	66437673	-	2.67799e-09		70.3704	55.2239	15.1465
DS562856.1	66437679	+	2.91333e-09		66.6667	45.8333	20.8333
DS562856.1	66437680	-	2.91333e-09		71.9512	63.7681	8.1831
DS562856.1	66437685	+	1.19538e-09		64.2857	45.8333	18.4524
DS562856.1	66437686	-	7.52558e-10		77.4194	45	32.4194
DS562856.1	66437687	+	7.52558e-10		69.0476	50	19.0476
DS562856.1	66437688	-	7.52558e-10		81.9149	45	36.9149
DS562856.1	66437694	+	7.52558e-10		69.8795	49.2958	20.5837
DS562856.1	66437695	-	7.52558e-10		78.3505	46.9136	31.4369
DS562856.1	66437699	+	9.5734e-10		65.4762	45.8333	19.6429
DS562856.1	66437700	-	9.5734e-10		80.4124	46.9136	33.4988
DS562856.1	66437701	+	1.50534e-09		56.6265	40.2778	16.3487
DS562856.1	66437702	-	1.28006e-09		67.0103	39.5062	27.5041
DS562856.1	66437703	+	1.28006e-09		67.0732	50	17.0732
DS562856.1	66437704	-	2.45004e-09		81.6327	50	31.6327
DS562856.1	66437707	+	2.45004e-09		59.0361	47.2222	11.8139
DS562856.1	66437708	-	2.45004e-09		77.551	45.122	32.4291
DS562856.1	66437716	+	9.17498e-09		61.4458	45.7143	15.7315
DS562856.1	66437717	-	9.17498e-09		78.5714	45.122	33.4495
DS562856.1	66437718	+	9.17498e-09		62.6506	47.1429	15.5077
DS562856.1	66437719	-	9.17498e-09		76.5306	46.3415	30.1891
DS562856.1	66437720	+	9.17498e-09		66.2651	44.9275	21.3375
DS562856.1	66437721	-	9.17498e-09		78.5714	47.561	31.0105
DS562856.1	66437726	+	9.17498e-09		67.6056	46.1538	21.4518
DS562856.1	66437727	-	9.17498e-09		80.6122	46.3415	34.2708
DS562856.1	66437731	+	9.17498e-09		62	40.2597	21.7403
DS562856.1	66437732	-	9.17498e-09		80	52.1739	27.8261
DS562856.1	66437740	+	2.38821e-08		66	43.4211	22.5789
DS562856.1	66437741	-	2.38821e-08		59.8361	47.5	12.3361
DS562856.1	66437742	+	2.38821e-08		65.6566	38.961	26.6955
DS562856.1	66437743	-	2.38821e-08		63.4146	45.9016	17.513
DS562856.1	66437756	+	3.47635e-08		64	37.6623	26.3377
DS562856.1	66437757	-	3.47635e-08		60.6557	45.9016	14.7541
DS562856.1	66437758	+	4.65539e-08		64	38.961	25.039
DS562856.1	66437759	-	4.65539e-08		53.6585	42.623	11.0356
DS562856.1	66437760	+	4.65539e-08		67	38.961	28.039
DS562856.1	66437761	-	4.65539e-08		59.3496	45.9016	13.448
DS562856.1	66437772	+	1.90071e-07		66	41.5584	24.4416
DS562856.1	66437773	-	1.90071e-07		58.4	44.2623	14.1377
DS562856.1	66437783	+	2.33329e-07		63	35.0649	27.9351
DS562856.1	66437784	-	2.33329e-07		56.8	42.623	14.177
DS562856.1	66437785	+	2.33329e-07		66	40.2597	25.7403
DS562856.1	66437786	-	2.33329e-07		57.6	46.8254	10.7746
DS562856.1	66437791	+	2.33329e-07		65.4321	49.1525	16.2796
DS562856.1	66437792	-	2.33329e-07		62.9921	53.125	9.86713
DS562856.1	66437793	+	2.33329e-07		62.2951	39.5349	22.7602
DS562856.1	66437794	-	2.33329e-07		57.8125	49.6063	8.2062
DS562856.1	66437796	+	2.33329e-07		71.0526	47.5248	23.5279
DS562856.1	66437797	-	2.40078e-07		57.8125	44.5312	13.2812
DS562856.1	66437799	+	2.40078e-07		73.6364	43.75	29.8864
DS562856.1	66437800	-	2.40078e-07		63.6364	53.8462	9.79021
DS562856.1	66437801	+	2.40078e-07		65.1376	44.2105	20.9271
DS562856.1	66437802	-	2.40078e-07		68.2243	47.8723	20.352
DS562856.1	66437821	+	1.09295e-07		71.6981	46.8085	24.8896
DS562856.1	66437822	-	1.09295e-07		63.7795	51.7544	12.0251
DS562856.1	66437831	+	7.32725e-08		71.6981	50	21.6981
DS562856.1	66437832	-	7.32725e-08		70.5426	52.6316	17.9111
DS562856.1	66437842	+	1.07424e-07		73.5849	50.5376	23.0473
DS562856.1	66437843	-	1.07424e-07		69.7674	56.6372	13.1303
DS562856.1	66437857	-	7.32725e-08		64.3411	47.7876	16.5535
DS562856.1	66437870	+	1.01337e-07		66.6667	48.9796	17.6871
DS562856.1	66437878	+	9.26175e-08		70.1754	51.0204	19.155
DS562856.1	66437879	-	9.26175e-08		61.4035	51.5152	9.88836
DS562856.1	66437883	+	8.55968e-08		73.6842	55.102	18.5822
DS562856.1	66437884	-	8.55968e-08		71.9298	51.5152	20.4147
DS562856.1	66437885	+	8.55968e-08		75.4386	53.0612	22.3774
DS562856.1	66437886	-	8.55968e-08		71.9298	53.125	18.8048
DS562856.1	66437887	+	1.07424e-07		75.4386	48.9796	26.459
DS562856.1	66437888	-	2.14562e-07		70.1754	51.5152	18.6603
DS562856.1	66437900	-	7.83274e-07		71.9298	51.5152	20.4147
DS562856.1	66920212	+	0.039621	INTS9	18.6813	13.2231	5.45818
DS562856.1	66920213	-	0.039621		26.5306	11.7117	14.8189
DS562856.1	66920229	-	0.0302022		24.4094	10	14.4094
DS562856.1	66920250	-	0.0302022		24.031	11.1111	12.9199
DS562856.1	66920253	-	0.0302022		25.1908	11.1111	14.0797
DS562856.1	66920269	-	0.0302022		26.5152	11.1111	15.404
DS562856.1	66920282	-	0.0302022		17.5573	8.49673	9.06052
DS562856.1	67574046	+	0.00723098		71.4286	84.2105	-12.782
DS562856.1	67574155	-	0.00723098		82.7586	62.8571	19.9015
DS562856.1	67574166	-	0.00723098		88.5057	67.1429	21.3629
DS562856.1	67574195	-	0.00723098		79.3103	58.5714	20.7389
DS562856.1	67578109	+	0.000215725		36.8421	19.4595	17.3826
DS562856.1	67578119	+	0.000215725		38.2199	23.3696	14.8503
DS562856.1	67578127	+	0.000204997		42.9319	24.8649	18.0671
DS562856.1	67578143	+	0.000393363		45.2632	30.2703	14.9929
DS562856.1	67578144	-	0.000393363		52.7559	37.7953	14.9606
DS562856.1	67578145	+	0.000393363		42.1053	26.2295	15.8758
DS562856.1	67578146	-	0.000393363		46.9231	27.5591	19.364
DS562856.1	67578172	+	0.000505231		43.7838	25.5435	18.2403
DS562856.1	67578173	-	0.000505231		43.5115	26.5625	16.949
DS562856.1	67578187	-	0.000505231		58.0153	49.2188	8.79652
DS562856.1	67578207	+	0.000505231		32.6633	26.5896	6.07372
DS562856.1	67578208	-	0.000505231		42.4242	28.125	14.2992
DS562856.1	67578244	-	0.000505231		29.4521	13.2075	16.2445
DS562856.1	67578250	-	0.000505231		36.9863	25.4717	11.5146
DS562856.1	67578271	-	0.000505231		51.7007	42.5926	9.10809
DS562856.1	67578273	-	0.000505231		46.9388	33.3333	13.6054
DS562856.1	67578303	+	0.000505231		34.6154	21.4286	13.1868
DS562856.1	67578304	-	0.000505231		34.6939	25	9.69388
DS562856.1	67578323	+	0.00351992		65.3846	46.4286	18.956
DS562856.1	67578341	+	0.00782392		50	57.1429	-7.14286
DS562856.1	67641922	+	0.0271357	ANGPT2	17.8744	10.6599	7.2145
DS562856.1	67641953	+	0.0271357	ANGPT2	13.1068	4.54545	8.56134
DS562856.1	67641954	-	0.0271357	MCPH1	26.3514	11.4865	14.8649
DS562856.1	67642000	-	0.0271357	MCPH1	31.7568	20.2703	11.4865
DS562856.1	67887453	+	0.029861		80	92.9412	-12.9412
DS562856.1	67887454	-	0.029861		76.8293	83.8926	-7.06335
DS562856.1	67887471	-	0.029861		81.3253	93.3333	-12.008
DS562856.1	67887484	-	0.029861		74.0964	80.1325	-6.03606
DS562856.1	67887502	-	0.029861		78.3133	90.7285	-12.4152
DS562856.1	70441872	+	0.0226145	CSMD1	77.3585	98.0769	-20.7184
DS562856.1	70441890	+	0.0226145	CSMD1	63.4615	96.1538	-32.6923
DS562856.1	73444706	+	0.042361	SLC35F1	34.2246	22.1557	12.0689
DS562856.1	73444733	+	0.042361	SLC35F1	42.246	34.9398	7.30623
DS562856.1	73444734	-	0.042361		47.1074	34.3511	12.7563
DS562856.1	73444760	+	0.042361	SLC35F1	49.1892	37.9518	11.2374
DS562856.1	73444761	-	0.042361		43.8017	30.0752	13.7265
DS562856.1	73444782	-	0.042361		41.3223	25.5639	15.7584
DS562856.1	73444797	-	0.042361		42.1488	30.0752	12.0736
DS562856.1	75620691	-	0.0321431		51.6129	23.2558	28.3571
DS562856.1	77459921	+	0.00894014		84.127	64.1026	20.0244
DS562856.1	77459922	-	0.00894014		82.3529	42.1053	40.2477
DS562856.1	77459960	+	0.00894014		87.3016	62.3932	24.9084
DS562856.1	77459998	-	0.00894014		65.6109	45.9119	19.6989
DS562856.1	77460037	-	0.00894014		71.4932	56.25	15.2432
DS562856.1	80908950	+	1.10395e-06		27.1318	17.5926	9.53919
DS562856.1	80908951	-	1.10395e-06		60	80	-20
DS562856.1	80908957	+	1.21613e-06		33.3333	19.6262	13.7072
DS562856.1	80908958	-	1.21613e-06		29.0323	20.2454	8.78686
DS562856.1	80909015	+	7.66729e-07		27.3438	19.4175	7.92627
DS562856.1	80909022	+	7.66729e-07		33.3333	15.1786	18.1548
DS562856.1	80909023	-	7.66729e-07		25	17.3653	7.63473
DS562856.1	80909032	+	7.66729e-07		37.2881	17.4312	19.8569
DS562856.1	80909040	+	7.66729e-07		33.0508	15.4545	17.5963
DS562856.1	80909057	+	7.66729e-07		34.7458	15.4545	19.2912
DS562856.1	80909058	-	7.66729e-07		31.3131	17.5573	13.7559
DS562856.1	80909060	+	7.66729e-07		35.5932	12.7273	22.8659
DS562856.1	80909061	-	7.66729e-07		30.303	18.1818	12.1212
DS562856.1	80909084	+	7.66729e-07		39.6552	17.4312	22.224
DS562856.1	80909085	-	7.66729e-07		38.2353	21.8045	16.4308
DS562856.1	80909095	-	7.66729e-07		38.2353	20.3008	17.9345
DS562856.1	80909103	-	1.34858e-06		35.2941	19.5489	15.7452
DS562856.1	80909110	-	1.34858e-06		35.2941	16.0305	19.2636
DS562856.1	80909112	+	1.34858e-06		33.8462	15.9292	17.917
DS562856.1	80909113	-	1.34858e-06		34.3137	18.797	15.5167
DS562856.1	80909115	+	1.34858e-06		33.0769	14.2857	18.7912
DS562856.1	80909133	+	1.34858e-06		32.5581	17.6991	14.859
DS562856.1	80909134	-	1.34858e-06		58.3333	34.7826	23.5507
DS562856.1	80909153	+	4.10492e-06		30.7692	15.9292	14.84
DS562856.1	80909154	-	4.10492e-06		31.3433	19.2308	12.1125
DS562856.1	80909164	+	1.015e-05		34.1085	16.9643	17.1442
DS562856.1	80909165	-	1.015e-05		29.6296	21.374	8.25558
DS562856.1	80909185	-	1.015e-05		29.4118	17.4242	11.9875
DS562856.1	80909203	-	1.015e-05		29.4118	18.1818	11.2299
DS562856.1	80909206	-	1.015e-05		33.0882	22.7273	10.361
DS562857.1	6681147	+	0.0228942		80.2885	72.4324	7.85603
DS562857.1	6681170	+	0.0228942		73.6842	62.1622	11.522
DS562857.1	6681211	+	0.0287675		66.0099	60.7735	5.23637
DS562857.1	6681212	-	0.0287675		64.3617	42.1488	22.2129
DS562857.1	6681257	+	0.0287675		39.2857	27.2727	12.013
DS562857.1	6681258	-	0.0287675		39.4737	22.314	17.1596
DS562857.1	12092623	-	0.00171543		6.25	0.826446	5.42355
DS562857.1	12092663	+	0.00145533	C1orf56	5.46875	0	5.46875
DS562857.1	12092672	+	0.00115066	C1orf56	5.46875	0	5.46875
DS562857.1	12092681	+	0.00146958	C1orf56	5.46875	0	5.46875
DS562857.1	12092682	-	0.00146958		5.95238	0	5.95238
DS562857.1	12092687	+	0.00146958	C1orf56	7.08661	1.40845	5.67816
DS562857.1	12092768	+	0.00103569	C1orf56	5.49451	0	5.49451
DS562857.1	12092773	+	0.00103569	C1orf56	6.04396	0	6.04396
DS562857.1	12092777	+	0.00103569	C1orf56	6.62983	0	6.62983
DS562857.1	12092812	+	0.00442185	C1orf56	6.62983	0.584795	6.04504
DS562857.1	12092819	+	0.00442185	C1orf56	8.83978	1.79641	7.04337
DS562857.1	12092820	-	0.00442185		6.66667	0	6.66667
DS562857.1	12092847	-	0.0146144		5.71429	0	5.71429
DS562857.1	12092873	-	0.0140752		19.5876	11.0092	8.57845
DS562857.1	12092965	+	0.0143968	C1orf56	8.33333	0	8.33333
DS562857.1	14987764	+	0.0111474		67.4419	90	-22.5581
DS562857.1	14987785	+	0.0105492		83.7209	92	-8.27907
DS562857.1	14987828	+	0.0105492		88.0952	95.8333	-7.7381
DS562857.1	14987877	-	0.0328674		100	76.3158	23.6842
DS562857.1	14987883	-	0.0328674		96.0526	80.2632	15.7895
DS562857.1	14987890	-	0.0431054		88.1579	64.1026	24.0553
DS562857.1	14987893	-	0.0431054		93.4211	71.7949	21.6262
DS562857.1	15012339	+	0.0495311		40	15	25
DS562857.1	15012340	-	0.0495311		41.1458	27.3196	13.8262
DS562857.1	17953084	+	0.00475471		0	11.1111	-11.1111
DS562857.1	17953094	+	0.00461059		0	11.1111	-11.1111
DS562857.1	17953103	+	0.00384597		0	11.1111	-11.1111
DS562857.1	18364940	+	3.70622e-05		8.53659	1.48148	7.0551
DS562857.1	18364952	+	2.15722e-05		6.70732	0.740741	5.96658
DS562857.1	18364965	+	1.67313e-05		9.14634	2.22222	6.92412
DS562857.1	18364966	-	1.67313e-05	GFI1	13.6842	1.0101	12.6741
DS562857.1	18364968	-	1.67313e-05	GFI1	12.6316	2.0202	10.6114
DS562857.1	18364978	+	9.88399e-07		11.25	3.7037	7.5463
DS562857.1	18364979	-	9.88399e-07	GFI1	16.8421	4.08163	12.7605
DS562857.1	18364984	+	9.88399e-07		10	2.22222	7.77778
DS562857.1	18364985	-	3.54197e-07	GFI1	16.8421	0	16.8421
DS562857.1	18364990	-	1.85809e-08	GFI1	15.7895	2.0202	13.7693
DS562857.1	18364991	+	1.85809e-08		8.75	1.50376	7.24624
DS562857.1	18364992	-	1.85809e-08	GFI1	13.8298	1.0101	12.8197
DS562857.1	18365003	-	1.85809e-08	GFI1	14.8936	2.0202	12.8734
DS562857.1	18365008	+	1.85809e-08		9.27152	3.0303	6.24122
DS562857.1	18365009	-	1.85809e-08	GFI1	15.7895	1.0101	14.7794
DS562857.1	18365010	+	1.85809e-08		7.0922	0.819672	6.27253
DS562857.1	18365011	-	1.85809e-08	GFI1	15.9574	2.04082	13.9166
DS562857.1	18365025	+	1.50903e-10		6.15385	0	6.15385
DS562857.1	18365026	-	4.44479e-11	GFI1	17.8947	1.0101	16.8846
DS562857.1	18365077	+	0		7.69231	0	7.69231
DS562857.1	18365091	+	0		9.83607	2.38095	7.45511
DS562857.1	18365108	-	0	GFI1	14.1176	2.15054	11.9671
DS562857.1	18365129	-	9.5587e-11	GFI1	12.6437	0	12.6437
DS562857.1	18365139	-	9.5587e-11	GFI1	14.9425	1.07527	13.8673
DS562857.1	18365141	-	9.5587e-11	GFI1	8.04598	1.06383	6.98215
DS562857.1	18365150	-	6.25847e-10	GFI1	5.68182	0	5.68182
DS562857.1	18365156	-	1.62226e-09	GFI1	12.5	3.15789	9.34211
DS562857.1	18365158	-	1.91736e-09	GFI1	10.2273	1.05263	9.17464
DS562857.1	18365172	+	2.12559e-09		9.42029	1.47059	7.9497
DS562857.1	18365173	-	2.12559e-09	GFI1	9.09091	0	9.09091
DS562857.1	18365177	+	1.98121e-09		9.42029	0.735294	8.685
DS562857.1	18365186	+	2.74316e-09		11.6788	1.47059	10.2082
DS562857.1	18365187	-	9.42726e-09	GFI1	12	2.27273	9.72727
DS562857.1	18365190	+	9.42726e-09		10.8696	2.22222	8.64734
DS562857.1	18365191	-	2.91333e-09	GFI1	16.3462	1.13636	15.2098
DS562857.1	18365218	+	1.47468e-07		9.42029	0.740741	8.67955
DS562857.1	18365219	-	1.47468e-07	GFI1	12.381	0	12.381
DS562857.1	18365224	+	1.47468e-07		10.8696	0.740741	10.1288
DS562857.1	18365225	-	1.47468e-07	GFI1	13.3333	0	13.3333
DS562857.1	18365227	+	3.05206e-07		12.3188	0.746269	11.5726
DS562857.1	18365228	-	8.7051e-07	GFI1	13.3333	0	13.3333
DS562857.1	18365246	-	2.82212e-07	GFI1	14.2857	0	14.2857
DS562857.1	18365249	-	2.82212e-07	GFI1	15.2381	1.14943	14.0887
DS562857.1	18365252	-	2.82212e-07	GFI1	14.2857	0	14.2857
DS562857.1	18365255	-	2.82212e-07	GFI1	12.381	2.27273	10.1082
DS562857.1	18365296	+	8.15277e-07		5.88235	0	5.88235
DS562857.1	18365297	-	8.15277e-07	GFI1	0	6.81818	-6.81818
DS562857.1	18365330	-	3.05206e-07	GFI1	0	5.76923	-5.76923
DS562857.1	18365356	-	1.12173e-06	GFI1	0	5	-5
DS562857.1	18365360	-	1.35214e-06	GFI1	0	5	-5
DS562857.1	18365378	-	6.15106e-06	GFI1	0	5	-5
DS562857.1	18365406	+	0.000440755		9.83607	1.2987	8.53736
DS562857.1	18365427	+	0.00867471		12.0219	1.94805	10.0738
DS562857.1	18365434	+	0.0396084		9.94475	1.2987	8.64605
DS562857.1	18365441	+	0.0396084		13.7363	2.61438	11.1219
DS562857.1	18365551	-	0.0496018	GFI1	10	0	10
DS562857.1	40918425	+	0.0204144		53.5032	34.0278	19.4754
DS562857.1	40918443	+	0.0204144		45.2229	30.5556	14.6674
DS562857.1	40918575	-	0.0204144		26.2295	35.4839	-9.25436
DS562857.1	49579016	+	0.0437983		31.6092	19.7183	11.8909
DS562857.1	49579021	+	0.041431		31.6092	11.9718	19.6374
DS562857.1	49579031	+	0.0180491		36.2069	21.1268	15.0801
DS562857.1	49579070	+	0.0180491		21.6374	8.4507	13.1867
DS562857.1	49579071	-	0.0180491		21.8868	8.54271	13.3441
DS562857.1	49579085	+	0.0180491		20.2381	9.28571	10.9524
DS562857.1	49579086	-	0.0180491		19.697	10.4478	9.24921
DS562857.1	49579112	+	0.0180491		21.7172	15.4321	6.28507
DS562857.1	49579113	-	0.0180491		27.0677	15.4229	11.6448
DS562857.1	49579133	+	0.0180491		26.2626	19.7531	6.50954
DS562857.1	49579216	-	0.0070962		28.7805	16.185	12.5955
DS562857.1	49579223	-	0.0090856		27.0531	14.9425	12.1106
DS562857.1	62709801	-	0.000796143		57.5	19.5122	37.9878
DS562857.1	62709806	-	0.000796143		57.5	21.9512	35.5488
DS562857.1	62709849	-	0.000796143		52.5	21.9512	30.5488
DS562857.1	62709852	-	0.000796143		47.5	17.0732	30.4268
DS562857.1	63979074	+	0.0145629		63.2353	49.5868	13.6485
DS562857.1	63979097	+	0.0145629		68.3824	52.8926	15.4898
DS562857.1	63979146	+	0.0145629		50	36.5385	13.4615
DS562857.1	63979147	-	0.0145629		51.3889	39.2857	12.1032
DS562857.1	63979152	-	0.0145629		58.6047	48.2353	10.3694
DS562857.1	63979173	-	0.0145629		49.7696	41.7647	8.00488
DS562857.1	63979190	-	0.0145629		64.6789	54.386	10.2929
DS562857.1	63979198	-	0.0145629		64.977	53.8462	11.1308
DS562857.1	63979205	-	0.0145629		53.6697	39.7661	13.9036
DS562857.1	66055631	+	0.0373275		77.6316	96.5517	-18.9201
DS562857.1	66691608	+	0.0104288		12.766	2.12766	10.6383
DS562857.1	66884329	+	0.0122388		55.3398	40	15.3398
DS562857.1	66884359	+	0.0190512		81.5534	66.6667	14.8867
DS562857.1	66884379	+	0.0190512		74.4681	52.7778	21.6903
DS562857.1	66884389	+	0.0190512		72.5275	59.4203	13.1072
DS562857.1	66884479	-	0.0190512	PDE4B	70.3125	59.1549	11.1576
DS562857.1	66941709	+	0.0182922		40.884	31.4286	9.45541
DS562857.1	66941738	+	0.0182922		45.3039	33.8129	11.4909
DS562857.1	66941741	+	0.0182922		49.7238	39.4161	10.3077
DS562857.1	66941744	+	0.0182922		38.3333	30.9353	7.39808
DS562857.1	66941804	-	0.0182922	PDE4B	29.0698	15.0685	14.0013
DS562857.1	66941813	-	0.0182922	PDE4B	31.7647	12.4138	19.3509
DS562857.1	66941831	-	0.0182922	PDE4B	24.5614	8.84354	15.7179
DS562857.1	66941846	-	0.0182922	PDE4B	25.5814	10.2041	15.3773
DS562857.1	67648247	+	0.00563993	JAK1	81.9149	67.3913	14.5236
DS562857.1	67648270	+	0.00410164	JAK1	67.0213	42.8571	24.1641
DS562857.1	67648311	+	0.00210013	JAK1	74.4186	48.75	25.6686
DS562857.1	67648316	+	0.00210013	JAK1	72.2222	36.8421	35.3801
DS562857.1	67648437	-	0.00210013		41.7808	33.0579	8.72297
DS562857.1	67693679	-	0.0409802	RAVER2	100	75	25
DS562857.1	67693681	-	0.0409802	RAVER2	92.8571	83.3333	9.52381
DS562857.1	67759935	+	0.0251476		34.0782	18.4397	15.6385
DS562857.1	67759963	+	0.0126672		37.7778	20	17.7778
DS562857.1	67759964	-	0.0126672	CACHD1	25.2747	14.9351	10.3397
DS562857.1	67760017	-	0.00775871	CACHD1	27.8689	16.0256	11.8432
DS562857.1	67760031	+	0.0251802		37.9085	24.4604	13.4481
DS562857.1	67760045	+	0.0282414		38.5621	23.913	14.649
DS562857.1	67760062	+	0.0282414		43.7908	31.8841	11.9068
DS562857.1	67760096	+	0.0297154		40.3974	29.1045	11.2929
DS562857.1	67760119	+	0.0297154		32.6923	18.0328	14.6595
DS562857.1	67760135	+	0.0297154		49.6774	31.9672	17.7102
DS562857.1	68143471	-	0.0338854	ROR1	59.8425	52.381	7.46157
DS562857.1	68143488	-	0.00746929	ROR1	52.3438	40.9524	11.3914
DS562857.1	68143492	-	0.00746929	ROR1	44.186	36.1905	7.99557
DS562857.1	68143516	+	0.00746929		61.9403	34.9593	26.9809
DS562857.1	68143517	-	0.00746929	ROR1	53.4884	42.8571	10.6312
DS562857.1	68143526	+	0.00746929		65.4135	42.2764	23.1371
DS562857.1	68143556	+	0.000620966		54.5455	39.6694	14.876
DS562857.1	68143573	+	0.000620966		32.3077	19.6721	12.6356
DS562857.1	68143582	+	0.000620966		48.4615	30.5785	17.883
DS562857.1	68143606	-	9.47116e-05	ROR1	43.4343	34.2342	9.20011
DS562857.1	68143615	-	9.47116e-05	ROR1	56.5657	44.1441	12.4215
DS562857.1	68143643	-	9.47116e-05	ROR1	52.4752	40.3509	12.1244
DS562857.1	68143651	-	9.47116e-05	ROR1	50.9804	42.1053	8.87513
DS562857.1	68143669	-	9.47116e-05	ROR1	45.098	37.1681	7.9299
DS562857.1	68236471	+	0.0434017		72.3404	85.0877	-12.7473
DS562857.1	68236555	-	0.0434017	ROR1	81.7204	90.9091	-9.18866
DS562857.1	68281326	-	0.0353402	ROR1	66.6667	55.3191	11.3475
DS562857.1	68281336	+	0.0213568		55.6604	45.8333	9.82704
DS562857.1	68281405	+	0.0194823		76.087	56.7308	19.3562
DS562857.1	68281420	+	0.0164857		59.5506	41.7476	17.803
DS562857.1	68281421	-	0.0135782	ROR1	60.7477	40.4412	20.3065
DS562857.1	68281437	+	0.0135782		56.1798	41.7476	14.4322
DS562857.1	68281438	-	0.0128621	ROR1	45.9259	38.4615	7.46439
DS562857.1	68281452	+	0.0128621		61.1111	50.9804	10.1307
DS562857.1	68281453	-	0.0128621	ROR1	60.1449	50.8772	9.26773
DS562857.1	68281459	+	0.0128621		77.5281	61.3861	16.142
DS562857.1	68281460	-	0.0128621	ROR1	66.4286	56.7251	9.70343
DS562857.1	68281474	-	0.0128621	ROR1	57.1429	48.2558	8.88704
DS562857.1	68281489	+	0.00961306		44.1176	23.4375	20.6801
DS562857.1	68281490	-	0.00961306	ROR1	40	25	15
DS562857.1	68281512	+	0.00961306		56.8627	37.5	19.3627
DS562857.1	68281515	+	0.00961306		53.9216	29.6875	24.2341
DS562857.1	68281534	+	0.00953693		67.3267	46.7742	20.5525
DS562857.1	68281578	-	0.0117616	ROR1	62.2517	51.1628	11.0889
DS562857.1	68281614	-	0.00392804	ROR1	45.3947	37.9845	7.41024
DS562857.1	68322714	+	0.00604038		50.365	33.5878	16.7772
DS562857.1	68322718	+	0.00604038		63.9706	48.855	15.1156
DS562857.1	68322722	+	0.00604038		51.8248	37.4046	14.4202
DS562857.1	68322724	+	0.00604038		63.5036	45.0382	18.4655
DS562857.1	68322777	+	0.00604038		59.854	44.8	15.054
DS562857.1	68322778	-	0.00604038	ROR1	62.3853	49.4118	12.9736
DS562857.1	68322809	-	0.00604038	ROR1	39.0909	28.2353	10.8556
DS562857.1	68322820	-	0.00604038	ROR1	39.0909	27.0588	12.0321
DS562857.1	68679629	-	0.0472962		11.4943	1.85185	9.6424
DS562857.1	68679682	+	0.0435518		25.4144	10.7143	14.7001
DS562857.1	68679683	-	0.0435518		16	9.70874	6.29126
DS562857.1	68679691	+	0.0455382		36.4641	20.8333	15.6308
DS562857.1	68679695	+	0.0455382		20.9945	7.69231	13.3022
DS562857.1	68683858	-	0.000560992		29.375	24.2424	5.13258
DS562857.1	68683917	+	0.000201189		34	27.9762	6.02381
DS562857.1	68683918	-	0.000201189		38.2716	27.6119	10.6597
DS562857.1	68683952	+	0.000331086		28	22.7545	5.24551
DS562857.1	68683957	+	0.000331086		32	25.7485	6.2515
DS562857.1	68683961	+	0.000143323		41.206	27.1084	14.0976
DS562857.1	68683982	+	0.000143323		29.6482	19.7605	9.88776
DS562857.1	68683985	+	0.000143323		36.1809	25.1497	11.0312
DS562857.1	68684016	-	0.000143323		40.3226	24.3056	16.017
DS562857.1	68684029	-	0.000143323		33.3333	18.1818	15.1515
DS562857.1	68684033	-	0.000143323		40.8602	22.2222	18.638
DS562857.1	68684040	-	0.000143323		40	20.979	19.021
DS562857.1	68684055	-	0.000143323		33.871	20.1389	13.7321
DS562857.1	68684065	-	6.41536e-05		37.0968	18.0556	19.0412
DS562857.1	69799865	+	0.0437671		38.961	33.7662	5.19481
DS562857.1	69799866	-	0.0437671	NFIA	43.1579	33.0645	10.0934
DS562857.1	69799875	-	0.0437671	NFIA	49.4737	33.871	15.6027
DS562857.1	69799889	+	0.0437671		36.6013	29.2208	7.38053
DS562857.1	69799890	-	0.0437671	NFIA	35.7895	27.0492	8.74029
DS562857.1	69799918	+	0.0437671		28.2353	13.6986	14.5367
DS562857.1	69799919	-	0.0437671	NFIA	31.5789	22.5806	8.9983
DS562857.1	69799941	+	0.0437671		26.9006	13.6986	13.202
DS562857.1	69799944	+	0.0437671		25.2941	16.4384	8.85576
DS562857.1	69799947	+	0.0437671		30	16.4384	13.5616
DS562857.1	69799986	+	0.0196926		42.6752	35.0746	7.60053
DS562857.1	69800010	+	0.0150906		33.1522	25.6579	7.49428
DS562857.1	69800027	+	0.0121242		37.5	29.6053	7.89474
DS562857.1	69800048	+	0.0142823		42.0765	30.9211	11.1555
DS562857.1	69807752	-	2.92372e-05	NFIA	8.64198	15	-6.35802
DS562857.1	69807771	+	3.33834e-05		21.1957	11.165	10.0306
DS562857.1	69807785	+	3.33834e-05		24.8649	14.4928	10.3721
DS562857.1	69807810	+	2.63687e-05		17.2973	8.25243	9.04487
DS562857.1	69807826	+	2.63687e-05		19.1257	7.31707	11.8086
DS562857.1	69807827	-	2.63687e-05	NFIA	18.5185	6.01093	12.5076
DS562857.1	69807844	+	2.63687e-05		15.1515	7.5	7.65152
DS562857.1	69807845	-	2.63687e-05	NFIA	20.5263	6.98925	13.5371
DS562857.1	69807856	-	2.63687e-05	NFIA	21.0526	7.56757	13.4851
DS562857.1	69807859	-	2.63687e-05	NFIA	16.8421	8.69565	8.14645
DS562857.1	69807890	+	2.63687e-05		21.3333	14.8649	6.46847
DS562857.1	69807891	-	2.63687e-05	NFIA	19.3717	6.98925	12.3825
DS562857.1	69807901	+	2.63687e-05		21.4765	14.8649	6.61165
DS562857.1	69807925	+	2.63687e-05		24.1611	15.0685	9.09258
DS562857.1	69807928	+	2.63687e-05		22.8188	14.1892	8.6296
DS562857.1	69807955	-	1.64068e-05	NFIA	20.9459	11.8343	9.11163
DS562857.1	69807971	-	1.64068e-05	NFIA	21.1921	12.3529	8.83911
DS562857.1	69808008	-	7.49604e-05	NFIA	21.7105	13.3721	8.33843
DS562857.1	69840068	+	0.000879869		44.6809	7.14286	37.538
DS562857.1	69840105	+	0.000156714		42.5532	8.92857	33.6246
DS562857.1	69840109	+	0.000156714		42.5532	10.9091	31.6441
DS562857.1	69840240	-	0.000906474	NFIA	46.875	33.3333	13.5417
DS562857.1	69840265	-	0.00181096	NFIA	62.5	52.2727	10.2273
DS562857.1	69840274	-	0.0188448	NFIA	71.875	53.3333	18.5417
DS562857.1	69850035	+	0.0296665		20	12.069	7.93103
DS562857.1	69850090	+	0.00649893		9.09091	1.72414	7.36677
DS562857.1	69850151	-	0.0319338	NFIA	18.2796	6.42202	11.8576
DS562857.1	69850158	-	0.0319338	NFIA	20.2128	7.33945	12.8733
DS562857.1	69850167	-	0.0319338	NFIA	19.1489	7.20721	11.9417
DS562857.1	69850187	-	0.0319338	NFIA	17	6.25	10.75
DS562857.1	69850197	-	0.0319338	NFIA	17	7.9646	9.0354
DS562857.1	69850207	+	0.0319338		22.5352	8.22785	14.3074
DS562857.1	69850208	-	0.0319338	NFIA	20	7.07965	12.9204
DS562857.1	69850212	+	0.0319338		23.9437	7.64331	16.3003
DS562857.1	69850217	+	0.0319338		21.831	8.22785	13.6031
DS562857.1	69850228	+	0.0319338		21.1268	8.22785	12.8989
DS562857.1	69850232	+	0.0319338		23.2394	7.59494	15.6445
DS562857.1	69850237	+	0.0359447		20.4225	7.59494	12.8276
DS562857.1	69850243	+	0.0359447		25.3521	6.96203	18.3901
DS562857.1	69850244	-	0.0359447	NFIA	10	3.92157	6.07843
DS562857.1	69850261	+	0.0359447		22.695	8.22785	14.4672
DS562857.1	69850265	+	0.0359447		25.3521	9.49367	15.8584
DS562857.1	69850278	+	0.0254318		20.8791	9.09091	11.7882
DS562857.1	69850279	-	0.0254318	NFIA	11.8519	6.66667	5.18519
DS562857.1	69850292	-	0.0369176	NFIA	18.3673	8.51064	9.85671
DS562857.1	69850306	-	0.0362924	NFIA	16.6667	8.47458	8.19209
DS562857.1	69850313	-	0.0362924	NFIA	18.3333	8.47458	9.85876
DS562857.1	69850321	-	0.0362924	NFIA	16.6667	8.47458	8.19209
DS562857.1	69850340	+	0.0345988		17.2414	5.7377	11.5037
DS562857.1	69850352	+	0.042648		17.8161	5.7377	12.0784
DS562858.1	808667	+	0.00674723		17.0886	25.7143	-8.62568
DS562858.1	808668	-	0.00674723		86.6667	100	-13.3333
DS562858.1	808691	+	0.00116616		14.6497	22.8571	-8.20746
DS562858.1	808693	+	0.00116616		17.9487	23.5714	-5.62271
DS562858.1	808734	+	0.00116616		39.7436	21.1009	18.6427
DS562858.1	808744	+	0.000311439		36.5079	9.78261	26.7253
DS562858.1	808756	+	0.000311439		31.746	11.828	19.9181
DS562858.1	808777	+	0.000311439		31.746	14.1304	17.6156
DS562858.1	808779	+	0.000311439		34.9206	14.1304	20.7902
DS562858.1	808784	+	0.000311439		36.5079	13.0435	23.4645
DS562858.1	808795	+	0.000311439		36.5079	11.9565	24.5514
DS562858.1	808798	+	0.000311439		34.9206	15.3846	19.536
DS562858.1	808803	+	0.000311439		35.4839	13.0435	22.4404
DS562858.1	808876	-	9.03217e-05		35.2941	11.4754	23.8187
DS562858.1	808890	-	4.58116e-05		35.8491	13.1148	22.7343
DS562858.1	808943	-	3.39209e-08		43.6364	16.3934	27.2429
DS562858.1	809057	-	0.00351663		18.5714	13.1783	5.39313
DS562858.1	809084	-	0.0118516		18.705	12.5984	6.10661
DS562858.1	809108	+	0.0283311		21.6867	11.9205	9.76622
DS562858.1	809126	+	0.0283311		23.6364	17.8808	5.75557
DS562858.1	909039	+	0.00179673		19.5918	8.4507	11.1411
DS562858.1	909040	-	0.00179673		27.5862	9.7561	17.8301
DS562858.1	909054	+	0.0105647		13.1687	7.98122	5.1875
DS562858.1	909137	+	0.0345383		5	0	5
DS562858.1	909163	+	0.0175616		27.5	7.35294	20.1471
DS562858.1	1207227	+	0.000325427		51.4286	33.3333	18.0952
DS562858.1	1207256	+	0.000325427		41.4286	33.3333	8.09524
DS562858.1	1207274	+	0.000325427		44.2857	33.3333	10.9524
DS562858.1	16651905	+	0.0387468		58.9744	47.5	11.4744
DS562858.1	16652061	-	0.0306561		89.4737	65.2174	24.2563
DS562858.1	16652069	-	0.0306561		84.2105	56.5217	27.6888
DS562858.1	16652071	-	0.0306561		94.7368	82.6087	12.1281
DS562858.1	16652073	-	0.0306561		94.7368	56.5217	38.2151
DS562858.1	16652083	-	0.0306561		89.4737	52.1739	37.2998
DS562858.1	16652085	-	0.0306561		100	73.913	26.087
DS562858.1	16652101	+	0.0224386		65	47.4227	17.5773
DS562858.1	16652102	-	0.0224386		73.6842	34.7826	38.9016
DS562858.1	16652197	-	0.000333871		73.2394	67.2222	6.01721
DS562858.1	18112484	+	0.0118728		34.0426	24.359	9.68358
DS562858.1	18112514	+	0.0118728		31.383	17.3077	14.0753
DS562858.1	18112528	-	0.0118728		39.2523	27.7778	11.4746
DS562858.1	18112547	+	0.0118728		35.8289	28.8462	6.98272
DS562858.1	18112548	-	0.0118728		37.5	23.3129	14.1871
DS562858.1	26072886	-	0.0341348		58.6207	85.7143	-27.0936
DS562858.1	26072909	+	0.0341348	KCNH7	90.9091	43.4783	47.4308
DS562858.1	26072910	-	0.0341348		41.3793	71.4286	-30.0493
DS562858.1	31342771	+	0.0145102		43.5714	19.7917	23.7798
DS562858.1	36500445	+	0.0421094	NMI	91.2088	100	-8.79121
DS562858.1	36500458	+	0.0421094	NMI	0	25.4545	-25.4545
DS562858.1	36500469	+	0.0421094	NMI	94.5055	100	-5.49451
DS562858.1	36500617	-	0.0421094		87.5622	93.4426	-5.88043
DS562858.1	42984806	+	0.000113496	ZEB2	17.1875	5.35714	11.8304
DS562858.1	42984812	+	0.000113496	ZEB2	31.25	7.14286	24.1071
DS562858.1	42984814	+	0.000113496	ZEB2	34.375	7.14286	27.2321
DS562858.1	42984859	+	0.000113496	ZEB2	34.375	10.7143	23.6607
DS562858.1	42984862	+	0.000113496	ZEB2	28.125	8.92857	19.1964
DS562858.1	43062979	+	0.0215635	ZEB2	57.5221	42.1488	15.3734
DS562858.1	43062980	-	0.0215635		61.2613	52.2727	8.98853
DS562858.1	43063104	-	0.0215635		61.2745	50.3067	10.9678
DS562858.1	43063107	-	0.0215635		38.5366	27.1605	11.3761
DS562858.1	43063131	-	0.0215635		34.6341	20.8589	13.7753
DS562858.1	61592803	-	0.000749063		0	7.14286	-7.14286
DS562858.1	61592838	+	0.000508991	GLI2	28.2258	20.5357	7.69009
DS562858.1	61592839	-	0.000508991		30.5882	18.3486	12.2396
DS562858.1	61592842	+	0.000508991	GLI2	37.0968	24.1071	12.9896
DS562858.1	61592843	-	0.000508991		32.9412	17.4312	15.51
DS562858.1	61592844	+	0.000508991	GLI2	37.0968	25.8929	11.2039
DS562858.1	61592845	-	0.000508991		41.8605	23.8532	18.0073
DS562858.1	61592848	+	0.000508991	GLI2	29.8387	19.8198	10.0189
DS562858.1	61592849	-	0.000508991		38.3721	20	18.3721
DS562858.1	61592852	+	0.000307253	GLI2	19.6721	14.4144	5.25772
DS562858.1	61592853	-	0.000307253		20.9302	10.9091	10.0211
DS562858.1	61592854	+	0.000307253	GLI2	27.8689	22.5225	5.34633
DS562858.1	61592855	-	0.000307253		34.8837	20	14.8837
DS562858.1	61592866	+	0.000307253	GLI2	26.2712	17.1171	9.15407
DS562858.1	61592867	-	0.000307253		30.2326	13.6364	16.5962
DS562858.1	61592874	-	0.000333871		15.1163	8.18182	6.93446
DS562858.1	61592878	-	0.000333871		32.5581	15.4545	17.1036
DS562858.1	61592884	-	0.000333871		18.8235	4.54545	14.2781
DS562858.1	61592891	+	0.000333871	GLI2	20	4	16
DS562858.1	61592892	-	0.000333871		12.7907	4.54545	8.24524
DS562858.1	61592912	+	5.11028e-05	GLI2	42.5926	28	14.5926
DS562858.1	61592913	-	5.11028e-05		11.1111	17.3913	-6.28019
DS562858.1	61592920	-	5.11028e-05		5.55556	13.0435	-7.48792
DS562858.1	61592933	+	1.6109e-05	GLI2	22.3077	9.52381	12.7839
DS562858.1	61592958	+	1.07451e-05	GLI2	24.4094	11.6438	12.7656
DS562858.1	61592959	-	1.07451e-05		30	19.1489	10.8511
DS562858.1	61592980	+	1.07451e-05	GLI2	21.7949	9.7561	12.0388
DS562858.1	61592990	-	1.07451e-05		28.4404	22.5	5.94037
DS562858.1	61592995	-	5.58728e-06		23.8095	16.0714	7.7381
DS562858.1	61593031	-	2.04242e-06		19.0909	12.2951	6.79583
DS562858.1	61593052	+	1.52648e-05	GLI2	22.807	11.3636	11.4434
DS562858.1	61593073	+	5.37204e-05	GLI2	16.9591	10.6061	6.353
DS562858.1	61593095	+	0.000709229	GLI2	54.9708	39.3939	15.5768
DS562858.1	61593096	-	0.000709229		44.9735	35.7143	9.25926
DS562858.1	61593104	+	0.000709229	GLI2	35.503	22.1374	13.3656
DS562858.1	61593105	-	0.000709229		30.5263	21.831	8.69533
DS562858.1	61593124	+	0.000658099	GLI2	50.6024	29.6875	20.9149
DS562858.1	61593125	-	0.000658099		37.5	27.4648	10.0352
DS562858.1	61593143	-	0.00208653		22.5131	16.1972	6.31591
DS562858.1	61668926	+	0.0489794	GLI2	29.0123	16.3636	12.6487
DS562858.1	61668957	+	0.0489794	GLI2	45.0617	25.6881	19.3737
DS562858.1	61669076	-	0.0489794		34.6154	28.1609	6.45447
DS562858.1	61777722	+	0.0216542	GLI2	38.0682	28.3133	9.75493
DS562858.1	61777779	-	0.0216542		39.8734	21.2766	18.5968
DS562858.1	61777814	-	0.0216542		40.5063	28.3688	12.1375
DS562858.1	61777821	+	0.0216542	GLI2	50.5376	28.5714	21.9662
DS562858.1	61777822	-	0.0216542		48.7342	40.4255	8.30865
DS562858.1	61777855	+	0.0216542	GLI2	43.956	29.6296	14.3264
DS562858.1	61777861	+	0.0216542	GLI2	42.8571	17.8571	25
DS562858.1	61777882	+	0.0216542	GLI2	74.4444	53.5714	20.873
DS562858.1	70783421	+	0.0397172		41.6667	8.10811	33.5586
DS562858.1	70783431	+	0.0397172		33.3333	8.10811	25.2252
DS562858.1	70783450	+	0.0397172		41.6667	11.1111	30.5556
DS562858.1	72973723	-	0.0278783		100	84.6154	15.3846
DS562859.1	735384	+	0.0023923		81.9672	66.2651	15.7022
DS562859.1	735398	+	0.0023923		86.8852	63.8554	23.0298
DS562859.1	735399	-	0.0023923		80.7407	66.3866	14.3542
DS562859.1	735454	+	0.0023923		68.2927	56.4516	11.8411
DS562859.1	735455	-	0.0023923		73.2673	62.2754	10.9919
DS562859.1	735470	-	0.0023923		76.7327	57.7381	18.9946
DS562859.1	896723	+	0.0162285		53.5211	44.9275	8.59359
DS562859.1	896732	+	0.0363316		69.0141	63.7681	5.24597
DS562859.1	896760	+	0.0164753		29.5775	40.9091	-11.3316
DS562859.1	931294	+	0.023421		25.5144	13.4715	12.0429
DS562859.1	931312	+	0.023421		23.1405	9.32642	13.8141
DS562859.1	931391	-	0.015204		17.8744	11.3475	6.52688
DS562859.1	931425	+	0.0213568		27.8846	17.9245	9.96009
DS562859.1	931426	-	0.0213568		21.256	14.0845	7.17153
DS562859.1	931434	+	0.0213568		26.4423	18.0952	8.34707
DS562859.1	1210679	+	0.0226356		82.2222	64.1791	18.0431
DS562859.1	1210681	+	0.0226356		80	59.7015	20.2985
DS562859.1	1620172	+	0.00397314		17.9348	9.09091	8.84387
DS562859.1	1620173	-	0.00397314		14.2857	7.31707	6.96864
DS562859.1	1620183	+	0.00397314		17.9348	7.83133	10.1035
DS562859.1	1620239	+	0.00293934		45.6044	28.6585	16.9459
DS562859.1	1620240	-	0.00293934		47.4684	29.4574	18.011
DS562859.1	1620251	-	0.00293934		60.1266	49.2424	10.8842
DS562859.1	1620262	-	0.00293934		40.5063	22.5564	17.9499
DS562859.1	1620287	-	0.00293934		64.557	48.1203	16.4367
DS562859.1	1620301	+	0.00293934		48.8889	31.4286	17.4603
DS562859.1	1620314	+	0.00293934		68.8889	62.8571	6.03175
DS562859.1	1620363	+	0.000143328		92.5926	86.5979	5.99465
DS562859.1	1620364	-	7.98302e-05		93.2692	81.6993	11.5699
DS562859.1	1620371	+	4.71659e-05		71.1864	51.3514	19.8351
DS562859.1	1620372	-	4.71659e-05		75.5981	62.5806	13.0174
DS562859.1	1620432	-	0.000128359		79.0476	72.7848	6.26281
DS562859.1	2139418	-	0.0432511		38.6139	19.8113	18.8025
DS562859.1	2139430	-	0.0432511		42.4242	32.0755	10.3488
DS562859.1	2139551	-	0.0292812		20.6897	14.8148	5.87484
DS562859.1	2139591	-	0.0292812		35.1724	21.6216	13.5508
DS562859.1	2139612	-	0.00777716		35.1724	22.5225	12.6499
DS562859.1	2300854	+	0.0180673		83.6634	70.6587	13.0047
DS562859.1	2300872	+	0.0180673		82.6733	72.0238	10.6495
DS562859.1	2300985	+	0.0180673		63.6364	92.3077	-28.6713
DS562859.1	2301028	+	0.0180673		63.6364	84	-20.3636
DS562859.1	2301030	+	0.0180673		69.697	96	-26.303
DS562859.1	2650916	-	0.0152436		44.6043	30.4348	14.1695
DS562859.1	2650996	+	0.0441775		35.9712	26.8519	9.11937
DS562859.1	2684906	+	0.0320851		32.0312	17.5573	14.474
DS562859.1	2685040	+	0.0431747		53.4247	31.8182	21.6065
DS562859.1	2685041	-	0.0431747		39.3258	31.1321	8.19377
DS562859.1	2685047	+	0.0431747		52.0548	36.3636	15.6912
DS562859.1	2685049	+	0.0431747		63.0137	48.855	14.1587
DS562859.1	2685054	+	0.0431747		41.7808	28.2443	13.5365
DS562859.1	2685055	-	0.0431747		38.6667	32.4786	6.18803
DS562859.1	2685060	+	0.0431747		52.7397	46.9697	5.77003
DS562859.1	2685061	-	0.0431747		47.1698	39.4118	7.75805
DS562859.1	7865241	+	3.8401e-05	FAM222A	31.4286	16.3043	15.1242
DS562859.1	7865298	+	1.78882e-05	FAM222A	42.3077	31.5217	10.786
DS562859.1	7865358	-	3.7566e-05		30.6452	13.6364	17.0088
DS562859.1	7865378	-	3.7566e-05		30.4	13.2743	17.1257
DS562859.1	7865380	-	3.7566e-05		30.4	10.6195	19.7805
DS562859.1	7865399	-	3.7566e-05		26.4	15.9292	10.4708
DS562859.1	7865425	-	3.7566e-05		30.6452	13.2743	17.3708
DS562859.1	7865440	+	3.7566e-05	FAM222A	27.1889	17.6471	9.54188
DS562859.1	7865457	+	0.000175669	FAM222A	27.6498	19.6078	8.04193
DS562859.1	7865479	+	0.000175669	FAM222A	31.4815	20.2614	11.22
DS562859.1	7865544	-	0.000186382		24.3478	18.5792	5.76859
DS562859.1	7871101	-	0.00449769		27.3684	17.4757	9.89269
DS562859.1	7970999	+	0.0260171		40.1163	20.6612	19.4551
DS562859.1	7971055	+	0.0260171		57.485	43.6975	13.7876
DS562859.1	7971056	-	0.0260171	GLTP	59.7765	39.8693	19.9073
DS562859.1	7971078	-	0.0260171	GLTP	46.4088	34.6405	11.7683
DS562859.1	7971096	-	0.0260171	GLTP	71.4286	58.1699	13.2586
DS562859.1	7971121	-	0.0260171	GLTP	55.4945	40.5229	14.9716
DS562859.1	15317371	+	0.0162133	MN1	84.466	94.9153	-10.4492
DS562859.1	15317372	-	0.0162133		70	91.6667	-21.6667
DS562859.1	15317400	-	0.0162133		91.4634	100	-8.53659
DS562859.1	15317412	-	0.0162133		86.5854	100	-13.4146
DS562859.1	15490786	+	0.0407736		31.25	11.7647	19.4853
DS562859.1	15490787	-	0.0407736		23.9437	18.8406	5.10308
DS562859.1	15540838	-	0.0422178		77.2727	66.25	11.0227
DS562859.1	16506613	+	0.0364302		43.3333	16.2162	27.1171
DS562859.1	16506643	+	0.0364302		60	35.1351	24.8649
DS562859.1	16506663	+	0.0364302		73.3333	59.4595	13.8739
DS562859.1	16506676	+	0.0364302		56.6667	41.6667	15
DS562859.1	16638309	+	0.0205129		35.5072	20	15.5072
DS562859.1	16638352	+	0.0205129		47.8261	30	17.8261
DS562859.1	16638392	-	0.0205129		25.1397	19.5122	5.62747
DS562859.1	16638399	-	0.0205129		43.8889	35.9756	7.91328
DS562859.1	16638418	-	0.0205129		43.1694	37.1951	5.97428
DS562859.1	16638435	-	0.0205129		46.9945	29.878	17.1165
DS562859.1	16821755	+	0.0207756		80	100	-20
DS562859.1	19073357	+	0.00264731		45.1327	39.3258	5.8069
DS562859.1	19073366	+	0.00264731		53.0973	37.5	15.5973
DS562859.1	19073370	+	0.00264731		45.5357	30.3371	15.1986
DS562859.1	19073375	+	0.00264731		53.0973	37.0787	16.0187
DS562859.1	19073416	+	0.00264731		36.9369	20.2247	16.7122
DS562859.1	19073417	-	0.00264731	ARVCF	45.9459	33.0357	12.9102
DS562859.1	19073424	+	0.00264731		35.4545	23.5955	11.859
DS562859.1	19073425	-	0.00264731	ARVCF	43.6364	24.1071	19.5292
DS562859.1	19073449	-	0.00478904	ARVCF	72.3214	63.0631	9.25837
DS562859.1	19073451	+	0.00478904		55.8824	25	30.8824
DS562859.1	19073452	-	0.00478904	ARVCF	58.9286	34.8214	24.1071
DS562859.1	20950727	-	0.00541713		28.5714	61.5385	-32.967
DS562859.1	20950762	-	0.00541713		28.5714	61.5385	-32.967
DS562859.1	20950820	-	0.00541713		38.9744	26.3804	12.594
DS562859.1	20950839	-	0.00541713		44.6154	20.8589	23.7565
DS562859.1	20950849	-	0.00541713		27.6923	14.7239	12.9684
DS562859.1	20950860	-	0.00541713		41.5385	26.3804	15.1581
DS562859.1	20984266	-	0.0228612		48	31.0345	16.9655
DS562859.1	20984283	-	0.0228612		48	23.3333	24.6667
DS562859.1	20984295	-	0.0228612		56	40	16
DS562859.1	20984301	-	0.0228612		60	30	30
DS562859.1	20984303	-	0.0228612		61.5385	33.3333	28.2051
DS562859.1	20984310	-	0.0228612		57.6923	32.2581	25.4342
DS562859.1	20984352	+	0.0176198		40.678	35.2941	5.38385
DS562859.1	20984358	+	0.0176198		42.0168	28.4314	13.5854
DS562859.1	20984359	-	0.0176198		47.7064	30.4348	17.2716
DS562859.1	20984394	+	0.0176198		43.9655	32.9787	10.9868
DS562859.1	20984395	-	0.0176198		45.082	23.5849	21.4971
DS562859.1	20984398	-	0.0176198		53.2787	33.9623	19.3164
DS562859.1	20984401	+	0.0176198		40.8696	34.4086	6.46096
DS562859.1	20984402	-	0.0176198		45.082	31.1321	13.9499
DS562859.1	20984405	-	0.0176198		50.8197	34.2857	16.534
DS562859.1	20984415	-	0.0176198		48.3607	21.6981	26.6625
DS562859.1	20984429	-	0.0176198		36.0656	12.2642	23.8014
DS562859.1	22508563	+	0.0218689		11.1111	2.5	8.61111
DS562859.1	23121190	-	0.0348817		6.12245	0.70922	5.41323
DS562859.1	33152506	+	0.0224056		31.6456	19.3548	12.2907
DS562859.1	33152628	-	0.00201285		14.6154	7.6087	7.00669
DS562859.1	33152654	-	0.000490588		23.0769	6.52174	16.5552
DS562859.1	33152661	+	0.000782115		23.6364	14.5299	9.10645
DS562859.1	33152662	-	0.00308629		17.6923	9.78261	7.9097
DS562859.1	33152673	+	0.023926		26.3636	15.1261	11.2376
DS562859.1	33152675	+	0.023926		23.6364	11.7647	11.8717
DS562859.1	33152686	+	0.00946867		21.8182	15.9664	5.8518
DS562859.1	33152688	+	0.00946867		27.2727	16.8067	10.466
DS562859.1	33152774	-	0.00952312		20.3822	12.2302	8.15195
DS562859.1	33152792	-	0.00952312		30.8176	23.5714	7.24618
DS562859.1	33152826	+	0.00460785		43.0556	30.0752	12.9804
DS562859.1	33152827	-	0.00460785		45	34.2857	10.7143
DS562859.1	33152852	+	0.00758892		75	63.9098	11.0902
DS562859.1	33152853	-	0.00758892		68.2081	60	8.20809
DS562859.1	33695510	+	0.00319444		23.0769	11.3821	11.6948
DS562859.1	33695527	+	0.00319444		23.0769	16.2602	6.81676
DS562859.1	33695637	-	0.00478557	ACSM5	23.0159	11	12.0159
DS562859.1	33695644	-	0.00478557	ACSM5	33.8583	10.7843	23.074
DS562859.1	33695650	-	0.00478557	ACSM5	31.25	9.80392	21.4461
DS562859.1	33695696	-	0.000367111	ACSM5	18.4615	9.80392	8.65762
DS562859.1	41030447	+	0.0474602		17.3913	0	17.3913
DS562859.1	46315266	+	0.0219971	TGFB1I1	10.6481	2.65957	7.98857
DS562859.1	46315365	-	0.0219971		7.8125	2.52101	5.29149
DS562859.1	46315406	-	0.0219971		11.6279	4.20168	7.42623
DS562859.1	52538570	+	0.041734		51.6393	41.5493	10.09
DS562859.1	52538698	-	0.0346311		34.7032	17.5879	17.1153
DS562859.1	52538712	+	0.0346311		35.2632	29.6053	5.65789
DS562859.1	52538713	-	0.0346311		41.5525	25.1256	16.4269
DS562859.1	52538780	+	0.0413429		32.2751	24.3421	7.93303
DS562859.1	52538781	-	0.0413429		27.9693	19.7115	8.25781
DS562859.1	52538820	-	0.0413429		21.7557	14.9038	6.85188
DS562860.1	8057858	+	0.0389626		32.6425	25.7485	6.89398
DS562860.1	8057859	-	0.0389626	ZNF423	39.267	24.2236	15.0434
DS562860.1	8874035	+	0.00652144		31.7992	22.7027	9.09646
DS562860.1	8874039	+	0.00652144		35	24.3243	10.6757
DS562860.1	8874049	+	0.00652144		28.3333	20.5405	7.79279
DS562860.1	8874061	+	0.00652144		33.3333	20.5405	12.7928
DS562860.1	8874073	+	0.00652144		32.2176	23.2432	8.97433
DS562860.1	8874100	+	0.00652144		25.3219	17.7778	7.54411
DS562860.1	8874131	-	0.00652144		31.7919	22.4359	9.35601
DS562860.1	8874175	-	0.00652144		35.4651	26.2821	9.18306
DS562860.1	8895440	-	0.0157002	SNX20	71.4286	21.0526	50.3759
DS562860.1	8895449	+	0.0157002		17.3913	8.06452	9.32679
DS562860.1	8895450	-	0.00729529	SNX20	0	5.26316	-5.26316
DS562860.1	8895464	+	0.00391984		44.6809	17.7419	26.9389
DS562860.1	8895496	+	0.00447596		29.7872	12.9032	16.884
DS562860.1	8895499	+	0.00521442		20	6.45161	13.5484
DS562860.1	8895501	+	0.00521442		26.6667	14.5161	12.1505
DS562860.1	8895517	+	0.00709301		22.5	8.06452	14.4355
DS562860.1	8895551	-	0.0174401	SNX20	34.0426	19.4444	14.5981
DS562860.1	8895556	-	0.0174401	SNX20	27.0833	15.2778	11.8056
DS562860.1	8895564	-	0.0143568	SNX20	27.0833	21.1268	5.95657
DS562860.1	8895576	-	0.0106055	SNX20	22.9167	8.33333	14.5833
DS562860.1	8895604	-	0.00419407	SNX20	25	13.6986	11.3014
DS562860.1	8895606	+	0.00419407		13.5593	4	9.55932
DS562860.1	8895607	-	0.00419407	SNX20	14.5833	4.10959	10.4737
DS562860.1	8895610	+	0.00419407		23.7288	8	15.7288
DS562860.1	8895612	+	0.00419407		20.339	4	16.339
DS562860.1	8895621	+	0.00328063		21.6667	13.3333	8.33333
DS562860.1	8895629	+	0.0021119		20	9.33333	10.6667
DS562860.1	8895639	+	0.00665049		8.33333	2.66667	5.66667
DS562860.1	8895641	+	0.00665049		13.3333	2.7027	10.6306
DS562860.1	8895651	+	0.0102066		20.339	4	16.339
DS562860.1	8895660	+	0.0137633		30.5085	12.1622	18.3463
DS562860.1	8895667	+	0.0224419		28.8136	12.3288	16.4848
DS562860.1	8895669	+	0.020622		30.5085	13.6986	16.8098
DS562860.1	9069258	+	0.00868615		31.9588	20.2247	11.734
DS562860.1	9069269	+	0.00868615		34.0206	25.8427	8.17792
DS562860.1	9069280	+	0.00868615		33.3333	22.4719	10.8614
DS562860.1	9069293	+	0.00868615		32.2917	17.9775	14.3141
DS562860.1	9069410	+	0.0219971		15.5556	9.67742	5.87814
DS562860.1	9069430	+	0.0219971		20	13.5484	6.45161
DS562860.1	9069431	-	0.0219971		34.7107	16.6667	18.0441
DS562860.1	9069449	+	0.0219971		17.4157	10.5263	6.88941
DS562860.1	9069450	-	0.0219971		30.303	12.3894	17.9136
DS562860.1	12520343	+	0.0400046		18.2741	8.37989	9.89422
DS562860.1	12520405	+	0.0400046		32.9949	18.9655	14.0294
DS562860.1	12520406	-	0.0400046		30.1653	21.9101	8.25518
DS562860.1	12520418	+	0.0400046		14.4737	8.95522	5.51846
DS562860.1	12520419	-	0.0400046		14.4628	5.61798	8.84483
DS562860.1	12520442	+	0.0322982		28.9474	22.3881	6.55931
DS562860.1	12520443	-	0.0322982		39.2857	20.5882	18.6975
DS562860.1	12520456	-	0.0322982		14.2857	20.5882	-6.30252
DS562860.1	12520472	-	0.0322982		92.3077	64.2857	28.022
DS562860.1	12520499	+	0.0322982		30.7263	18.75	11.9763
DS562860.1	12520542	+	0.0322982		16.129	7.5	8.62903
DS562860.1	12520543	-	0.0322982		8.96861	2.46305	6.50556
DS562860.1	12956715	+	0.00631996		17.7143	5.36913	12.3452
DS562860.1	12956716	-	0.00631996		10.7692	5.71429	5.05495
DS562860.1	12956727	+	0.00631996		21.1429	11.4094	9.73346
DS562860.1	12956745	+	0.00651875		21.2644	8.05369	13.2107
DS562860.1	12956746	-	0.00651875		17.5439	12.4402	5.10367
DS562860.1	12956759	+	0.00651875		21.3873	8.78378	12.6035
DS562860.1	12956767	+	0.00802883		12.1387	4.08163	8.0571
DS562860.1	12956770	+	0.00802883		13.2184	3.37838	9.84001
DS562860.1	12956773	+	0.00802883		16.092	6.75676	9.3352
DS562860.1	12956810	-	0.0014988		11.1588	5.21327	5.94553
DS562860.1	15967769	+	0.033497	COL4A1	53.4884	65.6566	-12.1682
DS562860.1	15967812	+	0.033497	COL4A1	71.3178	78.7879	-7.47005
DS562860.1	15967813	-	0.033497		62.8788	79.5918	-16.713
DS562860.1	15967823	+	0.033497	COL4A1	52.3438	67.3469	-15.0032
DS562860.1	15967824	-	0.033497		49.2308	67.3469	-18.1162
DS562860.1	15967832	+	0.033497	COL4A1	58.5366	70.7692	-12.2326
DS562860.1	15967833	-	0.033497		56.0606	67.7083	-11.6477
DS562860.1	15967836	-	0.033497		48.4848	62.2449	-13.76
DS562860.1	16022729	+	0.0309059	COL4A1	86.6197	93.2836	-6.66386
DS562860.1	16022730	-	0.0309059		91.8699	97.561	-5.69106
DS562860.1	16022772	+	0.0309059	COL4A1	91.2	97.2973	-6.0973
DS562860.1	16022793	+	0.0322695	COL4A1	90.1639	95.4955	-5.33156
DS562860.1	16022799	+	0.0322695	COL4A1	98.1481	92.8571	5.29101
DS562860.1	16022800	-	0.0322695		97.2603	91.7293	5.53095
DS562860.1	16509631	-	0.0331111		12.1951	19.1489	-6.95381
DS562860.1	16509644	-	0.0302554		29.2683	19.1489	10.1194
DS562860.1	16509674	+	0.0165822		37.0588	22.6277	14.4311
DS562860.1	16509675	-	0.0165822		50	29.7872	20.2128
DS562860.1	16509831	+	0.000636137		31.5436	22.5806	8.96298
DS562860.1	16509832	-	0.000636137		30.6383	23.0366	7.60165
DS562860.1	16509964	-	0.000906474		73.1343	52.7027	20.4316
DS562860.1	16510017	-	0.000267042		69.697	45.9459	23.751
DS562860.1	16510029	+	0.000267042		46.7593	30.7229	16.0364
DS562860.1	16510030	-	0.000267042		42.4242	26.6667	15.7576
DS562860.1	16510067	+	0.00102611		66.9767	58.7879	8.18887
DS562860.1	16510111	-	0.00102611		23.2143	14.2857	8.92857
DS562860.1	16510135	+	0.00102611		60.6061	32.6087	27.9974
DS562860.1	16510136	-	0.00102611		52.6627	46.5839	6.07887
DS562860.1	16510185	+	0.00289201		67.6768	52.3256	15.3512
DS562860.1	16510186	-	0.00289201		71.3043	58.7786	12.5257
DS562860.1	16510197	-	0.00289201		58.1197	49.6241	8.4956
DS562860.1	17028356	+	0.00275889		28.9474	10.5263	18.4211
DS562860.1	17028364	+	0.00275889		30.2632	10.5263	19.7368
DS562860.1	17028416	+	0.00289636		33.3333	13.1579	20.1754
DS562860.1	17028522	-	0.00289636		28.3951	16.4384	11.9567
DS562860.1	28870368	+	0.0307302		41.9355	23.7113	18.2241
DS562860.1	28870369	-	0.0307302		31.5476	23.0159	8.53175
DS562860.1	28870433	+	0.0307302		43.3333	25.2632	18.0702
DS562860.1	28870473	-	0.0307302		64.8649	32.6087	32.2562
DS562860.1	28870481	-	0.0307302		58.2278	44.2857	13.9421
DS562860.1	28870495	-	0.00219077		48.7179	31.9444	16.7735
DS562860.1	28870532	-	0.000879869		48.1481	26.3889	21.7593
DS562860.1	28870544	-	0.000879869		48.1481	26.3889	21.7593
DS562860.1	47836165	+	0.0204291	KLF12	11.5207	6.14525	5.37549
DS562860.1	47836209	+	0.0204291	KLF12	28.7037	19.5531	9.15063
DS562860.1	47836210	-	0.0204291		32.4841	17.9688	14.5153
DS562860.1	47836260	-	0.0204291		39.1026	26.7717	12.3309
DS562860.1	47836265	-	0.0204291		45.8599	31.25	14.6099
DS562860.1	54103774	+	0.0208925	PCDH9	23.5849	36.1446	-12.5597
DS562860.1	54103939	-	0.0208925		31.0976	17.1429	13.9547
DS562860.1	54103946	-	0.0208925		22.561	8.51064	14.0503
DS562860.1	58978025	-	0.0307198		34.6304	25.1232	9.5072
DS562860.1	58978200	-	0.0372527		23.4848	12.0253	11.4595
DS562860.1	59327893	+	0.000778489		7.69231	30	-22.3077
DS562860.1	59327894	-	0.000778489	TLE3	16.2791	8.19672	8.08235
DS562860.1	59327933	+	0.000220101		0	25	-25
DS562860.1	59328006	-	0.000548852	TLE3	42.1053	25	17.1053
DS562860.1	59328010	-	0.000548852	TLE3	30.7018	16.129	14.5727
DS562860.1	59328012	-	0.000548852	TLE3	35.9649	20.4301	15.5348
DS562860.1	59328059	-	0.000548852	TLE3	37.3913	23.7113	13.68
DS562860.1	59328068	+	0.000548852		31.25	20	11.25
DS562860.1	59328069	-	0.000548852	TLE3	33.913	18.5567	15.3563
DS562860.1	59328128	+	0.000692909		56.25	23.0769	33.1731
DS562860.1	60176559	+	0.0401521		100	76.4706	23.5294
DS562860.1	60176634	+	0.0465031		100	81.4815	18.5185
DS562860.1	60232852	+	0.0483636		98.0769	92.0635	6.01343
DS562860.1	60234851	+	0.0225397		16.568	7.69231	8.87574
DS562860.1	60234895	+	0.0225397		27.381	21.2903	6.09063
DS562860.1	60234896	-	0.0225397		29.1139	18.4211	10.6929
DS562860.1	60234930	-	0.023421		36.0759	28.0702	8.00577
DS562860.1	60234940	-	0.0293269		34.1772	22.807	11.3702
DS562860.1	60234947	-	0.0293269		33.9744	26.3158	7.65857
DS562860.1	60234953	+	0.0293269		42.9907	31.7647	11.2259
DS562860.1	60234954	-	0.0293269		35.443	25.4386	10.0044
DS562860.1	60234962	+	0.0293269		39.2523	25.8824	13.37
DS562860.1	60235003	+	0.0293269		32.0988	20	12.0988
DS562860.1	60235016	+	0.0293269		33.7662	25.3731	8.3931
DS562860.1	60616266	+	0.0437983		57.1429	85	-27.8571
DS562860.1	61578648	+	0.0375873	USP3	77.1084	89.8305	-12.7221
DS562860.1	61578685	+	0.0341348	USP3	80.2469	91.5254	-11.2785
DS562860.1	61578698	+	0.0403917	USP3	80.2469	91.5254	-11.2785
DS562860.1	61578732	-	0.0403917		84.6667	92.3077	-7.64103
DS562860.1	61578787	-	0.0403917		70.0637	84.6154	-14.5517
DS562860.1	61578839	+	0.0322695	USP3	81.8182	87.1795	-5.36131
DS562860.1	61578840	-	0.0322695		85.1852	73.3333	11.8519
DS562860.1	61578849	+	0.0322695	USP3	82.3529	60	22.3529
DS562861.1	676421	+	0.0298412		77.2727	48.7805	28.4922
DS562861.1	676446	+	0.0440383		75	51.2195	23.7805
DS562861.1	676464	+	0.0348971		72.093	39.0244	33.0686
DS562861.1	1347413	+	0.015482		47.2527	37.8378	9.41491
DS562861.1	1347439	+	0.015482		39.779	29.7297	10.0493
DS562861.1	1347482	+	0.015482		49.4318	29.1667	20.2652
DS562861.1	1347574	-	0.015482	SIL1	43.5294	24.0385	19.491
DS562861.1	2236318	-	0.0487889		52.7273	67.5	-14.7727
DS562861.1	2236327	-	0.0487889		72.7273	92.3077	-19.5804
DS562861.1	2236334	-	0.0487889		66.0714	82.5	-16.4286
DS562861.1	12045481	+	0.0375929		53.8462	48.7805	5.06567
DS562861.1	12045482	-	0.0375929		48.2759	37.7622	10.5136
DS562861.1	21243365	+	0.0160413		31.3364	15.7895	15.5469
DS562861.1	21243376	+	0.0160413		26.3889	12.2807	14.1082
DS562861.1	21243409	+	0.0160413		32.8704	19.883	12.9873
DS562861.1	21243411	+	0.0160413		34.4186	20.4678	13.9508
DS562861.1	21243466	+	0.0160413		33.1126	18.1102	15.0023
DS562861.1	21243476	+	0.0160413		3.31126	11.0236	-7.71236
DS562861.1	21243510	+	0.0160413		28.4768	19.0476	9.4292
DS562861.1	21243511	-	0.0160413		35.7143	18.8679	16.8464
DS562861.1	21243515	+	0.0160413		32.6667	20.3252	12.3415
DS562861.1	21243516	-	0.0160413		41.8605	22.6415	19.219
DS562861.1	21243517	+	0.0160413		36	16.2602	19.7398
DS562861.1	21243518	-	0.0160413		41.8605	27.3585	14.502
DS562861.1	21243522	+	0.0160413		34.4371	20.3252	14.1119
DS562861.1	21243523	-	0.0160413		41.8605	20.9524	20.9081
DS562861.1	21243546	-	0.0160413		41.8605	26.9231	14.9374
DS562861.1	21243558	-	0.0160413		37.2093	24.5283	12.681
DS562861.1	21507799	-	0.0438406	SNCAIP	72.7273	48.2759	24.4514
DS562861.1	21507825	+	0.0438406		80.5556	91.8605	-11.3049
DS562861.1	21507826	-	0.0438406	SNCAIP	87.2727	75.8621	11.4107
DS562861.1	21507854	+	0.0368112		80.4054	89.6552	-9.24977
DS562861.1	21507870	+	0.0368112		86.9863	94.186	-7.19975
DS562861.1	24128788	-	0.0428653		56	27.6923	28.3077
DS562861.1	24128811	-	0.0424296		34.7826	10.7692	24.0134
DS562861.1	24128838	+	0.0355924	IL17D	31.1111	24.1935	6.91756
DS562861.1	24128839	-	0.0355924		52	26.1538	25.8462
DS562861.1	24128943	+	0.0420765	IL17D	32.1429	22.3214	9.82143
DS562861.1	24128944	-	0.0420765		28.1633	21.1712	6.99209
DS562861.1	26299879	+	0.000803871		64.8515	33.5526	31.2989
DS562861.1	26299895	+	0.000803871		59.901	28.9474	30.9536
DS562861.1	26299898	+	0.00117811		60.8911	31.5789	29.3121
DS562861.1	26299931	+	0.00117811		53	20.8054	32.1946
DS562861.1	26299932	-	0.00117811		47.3958	14.9351	32.4608
DS562861.1	26299979	+	0.000329092		54.5455	22.807	31.7384
DS562861.1	26299980	-	0.000358988		52.0833	26.9231	25.1603
DS562861.1	26300025	+	0.000461459		47.9592	20.1754	27.7837
DS562861.1	26300031	+	0.000236827		51.5464	24.3478	27.1986
DS562861.1	26300160	+	0.0234339		40.2778	16	24.2778
DS562861.1	26300166	+	0.0244558		40.2778	16	24.2778
DS562861.1	26300179	+	0.0188105		30.5556	14	16.5556
DS562861.1	26300181	+	0.0417755		33.3333	12	21.3333
DS562861.1	26300330	-	0.017369		30.303	10.1695	20.1335
DS562861.1	26300335	-	0.0218363		27.2727	10.1695	17.1032
DS562861.1	26300363	-	0.0185786		9.375	1.69492	7.68008
DS562861.1	26300370	-	0.0256734		6.06061	0	6.06061
DS562861.1	26300377	+	0.0256734		9.09091	1.85185	7.23906
DS562861.1	26300521	-	0.029841		11.1111	4.38596	6.72515
DS562861.1	26300531	+	0.029841		7.84314	1.53846	6.30468
DS562861.1	26300551	+	0.0162095		15.625	0	15.625
DS562861.1	26300554	+	0.0162095		12.9032	0	12.9032
DS562861.1	26300709	-	0.000684718		34.4262	2.5641	31.8621
DS562861.1	26300734	-	4.2113e-05		14.7541	2.5	12.2541
DS562861.1	26300770	-	0.000516004		34.4262	10	24.4262
DS562861.1	26300774	-	0.000516004		20	11.1111	8.88889
DS562861.1	26300776	+	0.000516004		23.6181	14.3646	9.25345
DS562861.1	26300777	-	0.000516004		44.4444	21.875	22.5694
DS562861.1	26300845	-	0.000516004		20.7865	5.97015	14.8164
DS562861.1	26300868	+	0.000516004		22.2222	11.3208	10.9015
DS562861.1	26300896	+	0.000516004		29.6296	22.6415	6.98812
DS562861.1	26446221	+	0.0228369	TNFRSF19	92.7536	73.9726	18.781
DS562861.1	26446228	+	0.0228369	TNFRSF19	98.5507	86.3014	12.2494
DS562861.1	26446258	+	0.0228369	TNFRSF19	91.3043	79.4521	11.8523
DS562861.1	26446260	+	0.0228369	TNFRSF19	98.5507	91.6667	6.88406
DS562861.1	26450753	-	0.0215635		36.3128	25.6	10.7128
DS562861.1	26450775	-	0.0129268		36.3128	31.2	5.11285
DS562861.1	26450792	+	0.0174571	TNFRSF19	26.2195	19.4915	6.72799
DS562861.1	26450813	+	0.00178554	TNFRSF19	29.878	24.7863	5.09172
DS562861.1	26450855	+	0.000801915	TNFRSF19	23.125	15.6522	7.47283
DS562861.1	26450856	-	0.000801915		28.4916	12.2449	16.2467
DS562861.1	26450872	-	0.000801915		22.905	12.1622	10.7429
DS562861.1	26450901	-	0.000801915		34.4444	26.6667	7.77778
DS562861.1	26450906	-	0.000801915		26.1111	18.6667	7.44444
DS562861.1	26450952	-	0.000801915		40.4878	28.6667	11.8211
DS562861.1	26450964	+	0.00192809	TNFRSF19	41.0256	34.7305	6.2951
DS562861.1	26450965	-	0.00192809		44.6602	31.7881	12.8721
DS562861.1	26450977	+	0.00089435	TNFRSF19	59.0674	51.497	7.57035
DS562861.1	26450978	-	0.00089435		51.2077	45.0331	6.17462
DS562861.1	26451000	-	0.00146587		34.2995	22.5166	11.783
DS562861.1	26451006	+	0.00146587	TNFRSF19	33.7209	16	17.7209
DS562861.1	26451007	-	0.00146587		32.8502	23.1788	9.67143
DS562861.1	26451009	+	0.00146587	TNFRSF19	39.5349	20	19.5349
DS562861.1	26451015	+	0.00159858	TNFRSF19	41.8605	21.3333	20.5271
DS562861.1	29958309	+	0.03999		83.7838	89.2045	-5.42076
DS562861.1	32254342	+	0.00133467		69.1667	41.9355	27.2312
DS562861.1	32254361	+	0.00133467		83.3333	68.8172	14.5161
DS562861.1	32254395	+	0.00133467		81.5126	50.5376	30.975
DS562861.1	32254516	-	0.00133467		43.3735	29.9065	13.467
DS562861.1	32254521	-	0.00133467		27.7108	17.1429	10.568
DS562861.1	36046907	+	0.048252		80.814	71.6332	9.18072
DS562861.1	36046912	+	0.048252		81.3411	74.7126	6.62846
DS562861.1	36046915	+	0.048252		81.1594	72.4138	8.74563
DS562861.1	36046923	+	0.048252		66.6667	47.9042	18.7625
DS562861.1	36046928	+	0.048252		65.942	49.697	16.2451
DS562861.1	36046930	+	0.048252		64.7059	47.8528	16.8531
DS562861.1	36046975	+	0.048252		60.9375	53.9568	6.98067
DS562861.1	36046989	+	0.048252		60.9375	52.518	8.41951
DS562861.1	36046998	+	0.048252		63.4921	53.9568	9.53523
DS562861.1	36047006	+	0.048252		63.7795	54.6763	9.10327
DS562861.1	36047014	+	0.048252		85.4369	71.0843	14.3526
DS562861.1	36047019	+	0.0309059		84.466	63.8554	20.6106
DS562861.1	36047021	+	0.0309059		85.4369	72.2892	13.1477
DS562861.1	36047037	+	0.0170868		87.3786	66.2651	21.1136
DS562861.1	36047042	+	0.0127216		86.4078	71.0843	15.3234
DS562861.1	36047049	+	0.011524		83.4951	67.0732	16.422
DS562861.1	36047053	+	0.00863439		82.5243	68.2927	14.2316
DS562861.1	36047055	+	0.00863439		85.4369	72.5	12.9369
DS562861.1	36047063	+	0.00410429		84.466	69.5122	14.9538
DS562861.1	36047065	+	0.00392208		87.3786	69.5122	17.8664
DS562861.1	36047079	+	0.00392208		82.5243	65.8228	16.7015
DS562861.1	36047218	+	0.0130059		94.9367	65.625	29.3117
DS562861.1	36047223	+	0.01792		88.75	59.375	29.375
DS562861.1	36047225	+	0.01792		90	64.0625	25.9375
DS562861.1	36047241	+	0.0288761		91.25	62.5	28.75
DS562861.1	36047245	+	0.0352511		86.25	64.0625	22.1875
DS562861.1	36047254	+	0.0412715		92.5	64.0625	28.4375
DS562861.1	41220271	+	0.0302022		61.6279	46.7532	14.8747
DS562861.1	41220299	+	0.0238969		79.0698	57.1429	21.9269
DS562861.1	41220302	+	0.0238969		80.2326	59.2105	21.022
DS562861.1	41220314	+	0.0238969		81.3953	50	31.3953
DS562861.1	41220445	-	0.0238969		64.0625	56.3218	7.74066
DS562861.1	41220476	-	0.0309681		50	42.5287	7.47126
DS562861.1	43097136	+	0.00521944		73.8318	86.8132	-12.9814
DS562861.1	43097139	+	0.00521944		88.785	94.4444	-5.6594
DS562861.1	43097140	-	0.00521944		86.6667	94.3662	-7.69953
DS562861.1	43097200	+	0.00521944		59.6154	86.5385	-26.9231
DS562861.1	43097201	-	0.00521944		71.6667	79.6296	-7.96296
DS562861.1	43097230	+	0.00521944		71.5789	85.4167	-13.8377
DS562861.1	43145077	-	6.98042e-06		80.7692	25	55.7692
DS562861.1	43145100	-	6.59255e-06		84.6154	21.1538	63.4615
DS562861.1	43145110	+	3.08478e-06		72.7273	43.4783	29.249
DS562861.1	43145111	-	3.08478e-06		84.6154	21.1538	63.4615
DS562861.1	43145116	+	3.08478e-06		72.7273	39.1304	33.5968
DS562861.1	43145123	+	6.2774e-06		72.7273	39.1304	33.5968
DS562861.1	43145134	+	3.62403e-06		72.7273	39.1304	33.5968
DS562861.1	43145158	+	5.54826e-05		68.1818	39.1304	29.0514
DS562861.1	43145166	+	5.54826e-05		72.7273	43.4783	29.249
DS562861.1	43145275	-	0.000726617		61.5385	35.7143	25.8242
DS562861.1	43145291	-	0.00143477		57.6923	39.2857	18.4066
DS562861.1	43145310	-	0.00683476		61.5385	35.7143	25.8242
DS562861.1	51009573	-	0.0178493		29.3706	21.5827	7.7879
DS562861.1	51010688	-	0.0217925		10.7595	3.7594	7.0001
DS562861.1	51010697	-	0.0217925		11.875	2.25564	9.61936
DS562861.1	51010699	-	0.0217925		16.25	9.77444	6.47556
DS562861.1	51010705	-	0.0217925		32.5	20.8955	11.6045
DS562861.1	51010732	-	0.0431929		15.625	8.14815	7.47685
DS562861.1	51010734	-	0.0431929		20.625	9.62963	10.9954
DS562861.1	51010739	-	0.0462194		13.75	5.92593	7.82407
DS562861.1	51010744	+	0.0462194		12.2807	4.34783	7.93288
DS562861.1	51010746	+	0.0460106		5.26316	10.8696	-5.60641
DS562861.1	51010754	+	0.0482675		26.3158	17.3913	8.92449
DS562861.1	51010762	+	0.0482675		7.14286	0	7.14286
DS562861.1	51444915	+	0.00072949		92.9825	79.2453	13.7372
DS562861.1	51444936	+	0.00206092		78.9474	71.6981	7.24926
DS562861.1	51444944	+	0.00206092		78.9474	66.0377	12.9096
DS562861.1	51444949	+	0.00206092		85.9649	67.3077	18.6572
DS562861.1	51444974	+	0.00206092		68.4211	49.0566	19.3644
DS562861.1	51445124	-	0.0102219		37.7778	58.6957	-20.9179
DS562861.1	53551897	-	0.0360612	ENOX1	86.1345	80.1282	6.00625
DS562861.1	53551918	+	0.0360612		90.4762	97.6744	-7.19823
DS562861.1	53551952	+	0.0360612		89.759	81.3953	8.36369
DS562862.1	3680564	+	0.019506		53.5714	64.2857	-10.7143
DS562862.1	17457840	+	0.00380667		31.25	12.3288	18.9212
DS562862.1	17457885	+	0.00380667		51.25	28.7671	22.4829
DS562862.1	17457920	-	0.00053305		22.3529	11.5152	10.8378
DS562862.1	17457948	-	0.00053305		51.462	34.1463	17.3156
DS562862.1	17457983	-	0.00053305		19.883	8.48485	11.3982
DS562862.1	17458092	+	0.00421104		18.0851	2.98507	15.1
DS562862.1	17458093	-	0.00421104		36.3636	26.6667	9.69697
DS562862.1	17458098	+	0.00421104		13.8298	5.97015	7.85964
DS562862.1	17458118	+	0.00421104		9.57447	2.98507	6.58939
DS562862.1	18094895	-	0.000518163		65.5172	38.4615	27.0557
DS562862.1	18094925	-	0.000518163		52.8736	32.5	20.3736
DS562862.1	18094931	-	0.000518163		58.6207	40	18.6207
DS562862.1	18094936	-	0.000518163		59.7701	40	19.7701
DS562862.1	18270054	-	0.0278661		58.5714	40.2299	18.3415
DS562862.1	22283749	+	0.0202149		30.622	24.6377	5.98433
DS562862.1	22283760	+	0.0202149		34.4498	28.9855	5.46425
DS562862.1	22283851	+	0.0202149		20.1613	9.91736	10.2439
DS562862.1	22283852	-	0.0202149		25.1572	17.2043	7.95293
DS562862.1	22283875	+	0.0202149		45.9677	24.7934	21.1744
DS562862.1	22283876	-	0.0202149		45.2055	29.2308	15.9747
DS562862.1	22283890	+	0.0202149		38.7097	20.6612	18.0485
DS562862.1	22283891	-	0.0202149		29.8013	21.374	8.42728
DS562862.1	22283903	+	0.0202149		26.0163	19.1667	6.84959
DS562862.1	22283904	-	0.0202149		25.1656	16.6667	8.4989
DS562862.1	22283909	+	0.0202149		38.2114	22.8814	15.33
DS562862.1	22283910	-	0.0202149		36.3014	27.4194	8.88202
DS562862.1	22283922	-	0.0202149		37.7483	29.5455	8.20289
DS562862.1	24934979	+	0.0443336		41.6667	32.4176	9.24908
DS562862.1	24935023	+	0.0443336		38.4259	27.5281	10.8978
DS562862.1	24935029	+	0.0443336		31.0185	21.7877	9.23081
DS562862.1	24935045	+	0.0443336		35.4067	25.7143	9.69241
DS562862.1	24935046	-	0.0443336		40.9639	27.8912	13.0727
DS562862.1	26591809	+	0.0180996		26.4957	13.9785	12.5172
DS562862.1	28553367	+	0.00293934		57.561	38.1818	19.3792
DS562862.1	28553418	+	0.00293934		80.4878	64.8148	15.673
DS562862.1	28553419	-	0.00293934		81.4516	53.3981	28.0536
DS562862.1	28553445	-	0.00293934		43.5484	27.1845	16.3639
DS562862.1	30987290	+	0.00573983		44.1667	24.4275	19.7392
DS562862.1	30987308	+	0.00306179		27.5	16.7939	10.7061
DS562862.1	30987309	-	0.00306179		34.375	13.2353	21.1397
DS562862.1	30987340	+	0.00136065		68.4211	31.5789	36.8421
DS562862.1	30987341	-	0.00136065		55.3846	30.8824	24.5023
DS562862.1	30987347	+	0.00324671		60.5263	29.8246	30.7018
DS562862.1	30987359	+	0.000831337		63.1579	26.7857	36.3722
DS562862.1	30987368	+	0.000100859		52.6316	26.3158	26.3158
DS562862.1	30987405	+	7.99154e-06		57.8947	35.1852	22.7096
DS562862.1	30987558	+	2.78653e-05		52.9412	21.6867	31.2544
DS562862.1	30987564	+	6.27818e-05		52.9412	19.2771	33.6641
DS562862.1	30987569	+	2.08014e-05		52.381	21.6867	30.6942
DS562862.1	30987575	+	3.96453e-05		52.9412	18.0723	34.8689
DS562862.1	30987577	+	3.96453e-05		52.9412	22.8916	30.0496
DS562862.1	30987579	+	3.96453e-05		51.7647	21.6867	30.078
DS562862.1	30987581	+	3.96453e-05		50.5882	20.4819	30.1063
DS562862.1	30987582	-	3.35114e-05		38.8889	33.3333	5.55556
DS562862.1	30987591	+	3.8931e-05		52.381	20.7317	31.6492
DS562862.1	30987592	-	3.0591e-05		42.8571	31.4961	11.3611
DS562862.1	30987593	+	3.0591e-05		48.2353	20.7317	27.5036
DS562862.1	30987594	-	3.0591e-05		38.0952	31.4961	6.59918
DS562862.1	30987599	+	3.0591e-05		50.5882	20.7317	29.8565
DS562862.1	30987600	-	3.0591e-05		42.3529	32.3077	10.0452
DS562862.1	30987605	+	3.0591e-05		52.381	21.9512	30.4297
DS562862.1	30987606	-	3.0591e-05		41.1765	30.7692	10.4072
DS562862.1	30987614	+	4.89895e-05		50.5882	20.7317	29.8565
DS562862.1	30987615	-	6.5283e-05		41.8605	33.3333	8.52713
DS562862.1	30987649	-	6.5283e-05		43.1034	32.3308	10.7726
DS562862.1	30987654	-	6.5283e-05		41.3793	31.5789	9.80036
DS562862.1	30987668	+	6.5283e-05		50.9091	28.9474	21.9617
DS562862.1	30987679	+	6.5283e-05		50.9091	34.2105	16.6986
DS562862.1	30987680	-	6.5283e-05		50	25	25
DS562862.1	30987690	+	6.5283e-05		52.7273	31.5789	21.1483
DS562862.1	30987691	-	6.5283e-05		59.6774	28.5714	31.106
DS562862.1	30987700	-	6.5283e-05		58.7302	34.2857	24.4444
DS562862.1	30987704	-	9.16156e-05		57.1429	22.093	35.0498
DS562862.1	30987708	-	9.16156e-05		55.0847	22.549	32.5357
DS562862.1	30987713	-	9.16156e-05		54.6218	22.549	32.0728
DS562862.1	30987716	-	9.16156e-05		56.3025	22.549	33.7535
DS562862.1	30987723	-	0.000118913		53.3333	23.0769	30.2564
DS562862.1	30987752	+	8.90184e-05		45.4545	20	25.4545
DS562862.1	30987753	-	8.90184e-05		50.8333	20	30.8333
DS562862.1	30987755	+	8.90184e-05		43.9394	15.2542	28.6852
DS562862.1	30987756	-	8.90184e-05		53.125	32.5581	20.5669
DS562862.1	30987757	+	8.90184e-05		48.4848	16.6667	31.8182
DS562862.1	30987758	-	8.90184e-05		58.3333	33.3333	25
DS562862.1	30987766	+	0.000260129		45.4545	13.3333	32.1212
DS562862.1	30987767	-	0.000260129		50	21.875	28.125
DS562862.1	30987783	+	0.00295031		19.6721	8.92857	10.7436
DS562862.1	30987784	-	0.0023923		29.4118	14.0625	15.3493
DS562862.1	30987793	-	0.00401063		35.2941	14.0625	21.2316
DS562862.1	31010833	+	0.0326689		10.5263	3.44828	7.07804
DS562862.1	31010872	+	0.0228612		0	6.89655	-6.89655
DS562862.1	36532064	+	0.0491468		73.1959	50.5618	22.6341
DS562862.1	36532119	-	0.0491468		84.466	95.8904	-11.4244
DS562862.1	43622804	-	0.0220532		75.6757	52.5316	23.144
DS562862.1	43622821	-	0.0220532		91.3514	82.1656	9.18575
DS562862.1	43622831	-	0.0220532		87.027	74.0506	12.9764
DS562862.1	45323321	+	0.0395563	SNRK	22.7273	0	22.7273
DS562862.1	46274161	+	0.0382035		35.5932	40.9091	-5.31587
DS562862.1	46274162	-	0.0382035	ZDHHC3	38.4615	47.619	-9.15751
DS562862.1	46274164	+	0.0382035		35.5932	45.4545	-9.86133
DS562862.1	46274165	-	0.0382035	ZDHHC3	38.4615	28.5714	9.89011
DS562862.1	46274190	+	0.0298834		31.6547	17.1875	14.4672
DS562862.1	46274205	+	0.0298834		37.1429	21.875	15.2679
DS562862.1	46274219	+	0.0298834		27.8571	16.4062	11.4509
DS562862.1	46274246	+	0.0298834		40.4412	26.1905	14.2507
DS562862.1	46274247	-	0.0298834	ZDHHC3	50.5319	32.9114	17.6205
DS562862.1	46274257	+	0.0298834		25.5474	16.6667	8.88078
DS562862.1	46274258	-	0.0298834	ZDHHC3	31.5508	16.3522	15.1986
DS562862.1	46274265	-	0.0298834	ZDHHC3	26.0638	13.2075	12.8563
DS562862.1	46274287	-	0.0298834	ZDHHC3	25.5319	12.5786	12.9533
DS562862.1	46274302	-	0.0298834	ZDHHC3	32.9787	17.7215	15.2572
DS562862.1	47567223	+	0.0393239		37.7119	22.7488	14.963
DS562862.1	47567288	+	0.0393239		34.3348	28.169	6.16575
DS562862.1	47567289	-	0.0393239	CCDC12	33.7838	22.7586	11.0252
DS562862.1	47567307	-	0.0393239	CCDC12	55.4054	39.3103	16.0951
DS562862.1	47567315	-	0.0393239	CCDC12	48.9796	31.9444	17.0351
DS562862.1	47567328	-	0.0393239	CCDC12	40.5405	25.5172	15.0233
DS562862.1	47600625	-	0.0364955		43.3824	31.4961	11.8863
DS562862.1	47600641	+	0.0169201		42.9752	36.0825	6.89273
DS562862.1	47600642	-	0.00899777		44.1379	35.5072	8.63068
DS562862.1	47600650	+	0.00899777		46.6667	37.1134	9.55326
DS562862.1	47600651	-	0.00899777		48.9933	36.4286	12.5647
DS562862.1	47600666	+	0.00310892		39.1667	30.9278	8.23883
DS562862.1	47600667	-	0.00310892		44	28.5714	15.4286
DS562862.1	47600675	+	0.00310892		56.4103	50.9091	5.50117
DS562862.1	47600676	-	0.00310892		50.6667	40	10.6667
DS562862.1	47600679	-	0.00247063		40.9396	30.4348	10.5048
DS562862.1	47600703	+	0.00226446		47.0588	36.1702	10.8886
DS562862.1	47600704	-	0.00226446		67.9245	55.5556	12.369
DS562862.1	47600707	+	0.00226446		45.2381	32.4324	12.8057
DS562862.1	47600708	-	0.00226446		64.1509	50.9091	13.2419
DS562862.1	47600711	+	0.00314203		45.9259	35.5556	10.3704
DS562862.1	47600740	+	0.00314203		61.0294	52.5926	8.43682
DS562862.1	47600742	+	0.00314203		63.2353	45.9259	17.3094
DS562862.1	47600756	+	0.00778648		61.9403	41.3534	20.5869
DS562862.1	47600811	-	0.014703		56.5217	39.3258	17.1959
DS562862.1	47600813	-	0.014703		51.087	41.573	9.51392
DS562862.1	47600823	-	0.0204502		69.5652	52.809	16.7562
DS562862.1	47600826	-	0.0397904		56.5217	39.3258	17.1959
DS562862.1	47600834	+	0.0498038		63.4483	39.8374	23.6109
DS562862.1	47600835	-	0.0498038		51.087	35.9551	15.1319
DS562862.1	47927878	-	0.0316634	SCAP	55.8824	41.5385	14.3439
DS562862.1	47927886	-	0.0232624	SCAP	50	27.6923	22.3077
DS562862.1	47927891	-	0.0232624	SCAP	55.8824	38.4615	17.4208
DS562862.1	47957276	-	0.0357661		59.7222	72.6852	-12.963
DS562862.1	48178711	+	0.0322982	DHX30	67.1642	45	22.1642
DS562862.1	48178722	+	0.0322982	DHX30	83.5821	68.75	14.8321
DS562862.1	48178776	+	0.0322982	DHX30	67.1642	55.6962	11.468
DS562862.1	48178780	+	0.0322982	DHX30	34.3284	27.8481	6.48026
DS562862.1	48178781	-	0.0322982		48.1928	28.169	20.0238
DS562862.1	48178791	-	0.0322982		62.069	42.3077	19.7613
DS562862.1	48178794	-	0.0322982		47.7273	26.5823	21.145
DS562862.1	48178800	-	0.0322982		42.5287	24.0506	18.4781
DS562862.1	48178809	-	0.0322982		46.5909	27.8481	18.7428
DS562862.1	48178843	-	0.0322982		43.1818	15.3846	27.7972
DS562862.1	48178851	-	0.0322982		42.0455	17.7215	24.3239
DS562862.1	49563129	+	0.013252	FAM131A	23	13.5135	9.48649
DS562862.1	49563130	-	0.013252		18.6813	8.57143	10.1099
DS562862.1	49609704	+	0.0210319		91.0714	78.4722	12.5992
DS562862.1	50134726	+	0.00628878	VPS8	27.6786	11.5789	16.0996
DS562862.1	50134748	+	0.00628878	VPS8	34.8214	15.625	19.1964
DS562862.1	50134749	-	0.00628878		20.7921	9.55056	11.2415
DS562862.1	50134753	+	0.00628878	VPS8	41.0714	16.6667	24.4048
DS562862.1	50134754	-	0.00628878		39.604	28.3333	11.2706
DS562862.1	50134808	-	0.00628878		16.5854	10.5556	6.02981
DS562862.1	50495999	+	0.00052561	MAP3K13	28.5714	0	28.5714
DS562862.1	50496007	+	0.00052561	MAP3K13	33.3333	0	33.3333
DS562862.1	51152404	+	0.0426301		80.2548	73.75	6.50478
DS562862.1	51152421	+	0.0426301		59.8726	44.6541	15.2185
DS562862.1	51152427	+	0.0322695		79.6178	67.5	12.1178
DS562862.1	51152434	+	0.0322695		83.871	69.8113	14.0596
DS562862.1	51152435	-	0.0291689	ETV5	77.2727	86.6667	-9.39394
DS562862.1	51152439	+	0.0291689		47.3684	39.1026	8.26586
DS562862.1	51152440	-	0.0291689	ETV5	48.5714	41.8367	6.73469
DS562862.1	51152498	-	0.0291689	ETV5	61.6	49.0741	12.5259
DS562862.1	51152508	-	0.0291689	ETV5	52	45.4545	6.54545
DS562862.1	51152532	+	0.0291689		44.7489	36.5591	8.18972
DS562862.1	51152542	+	0.0310125		47.2727	39.7849	7.48778
DS562862.1	53720804	+	0.00170891		34.0659	13.1579	20.908
DS562862.1	53720809	+	0.00170891		36.2637	11.8421	24.4216
DS562862.1	53720979	+	0.0128669		70.5882	60	10.5882
DS562862.1	53720980	-	0.0128669		62.6866	50	12.6866
DS562862.1	57699019	+	0.00419407		24.569	12.1693	12.3997
DS562862.1	57699039	+	0.00419407		31.4655	16.9312	14.5343
DS562862.1	57699069	+	0.000968277		22.7074	10.1064	12.601
DS562862.1	57699070	-	0.000968277		27.1318	12.8049	14.3269
DS562862.1	57699076	+	0.000968277		30.5677	18.0851	12.4826
DS562862.1	57699090	+	0.00168377		23.5294	12.8571	10.6723
DS562862.1	57699091	-	0.00168377		28.4615	13.6905	14.7711
DS562862.1	57699129	-	0.0084009		32.0611	14.9701	17.091
DS562862.1	57699135	-	0.0084009		26.7176	13.6905	13.0271
DS562862.1	57699146	+	0.00809228		26.3158	20	6.31579
DS562862.1	57699154	+	0.010032		17.5439	8.88889	8.65497
DS562862.1	57699156	+	0.010032		22.807	8.88889	13.9181
DS562862.1	57699167	+	0.0263867		25	8.88889	16.1111
DS562862.1	57699192	+	0.024938		32.1429	16.2791	15.8638
DS562862.1	58012832	+	0.0185769		40.0922	27.957	12.1352
DS562862.1	58012866	+	0.0185769		18.0556	11.2903	6.76523
DS562862.1	58012867	-	0.0185769		13.2353	4.61538	8.61991
DS562862.1	58012901	+	0.0185769		29.2079	20.1149	9.09298
DS562862.1	58012902	-	0.0185769		27.0531	12.9771	14.076
DS562862.1	58012918	-	0.0185769		26.087	16.7939	9.29306
DS562862.1	58127008	+	0.00180679		77.4775	68.2635	9.214
DS562862.1	58127009	-	0.00180679	CPN2	66.3636	46.0674	20.2962
DS562862.1	58127016	+	0.00180679		58.5586	38.9222	19.6364
DS562862.1	58127036	+	0.00180679		76.4706	64.0719	12.3987
DS562862.1	58127037	-	0.00180679	CPN2	81.1688	72.043	9.12582
DS562862.1	58127042	+	0.00180679		64.6789	47.5904	17.0885
DS562862.1	58127043	-	0.00180679		58.7097	40.8602	17.8495
DS562862.1	58127104	-	0.00180679		70.3226	64.2105	6.11205
DS562862.1	58344721	+	0.00746929	FAM43A	5.20833	0	5.20833
DS562862.1	58344739	-	0.00746929		12.9032	4.43038	8.47285
DS562862.1	58344742	+	0.00746929	FAM43A	6.31579	0.826446	5.48934
DS562862.1	58344798	+	0.022915	FAM43A	15.3846	5.26316	10.1215
DS562862.1	58344817	+	0.026113	FAM43A	7.69231	21.0526	-13.3603
DS562862.1	58344820	+	0.026113	FAM43A	7.69231	0	7.69231
DS562862.1	59123830	-	0.0230967		80.4878	52	28.4878
DS562862.1	59123864	-	0.0230967		85.5422	62.7451	22.7971
DS562862.1	59123874	-	0.0230967		39.759	29.4118	10.3473
DS562862.1	60139778	+	0.00862577		59.0909	67.3077	-8.21678
DS562862.1	60139795	+	0.00862577		68.1818	75	-6.81818
DS562862.1	60139888	-	0.00413237		76.9231	54.5455	22.3776
DS562862.1	60139906	-	0.00413237		90	54.1667	35.8333
DS562862.1	60139911	-	0.00413237		90	45.8333	44.1667
DS562862.1	60139942	-	0.00413237		80	58.3333	21.6667
DS562862.1	60139944	+	0.00273163		60.221	69.5652	-9.34422
DS562862.1	60139945	-	0.00273163		80	41.6667	38.3333
DS562862.1	60139950	+	0.00273163		64.6409	70	-5.35912
DS562862.1	60139953	+	0.00273163		65.7459	77.5	-11.7541
DS562862.1	60140012	+	0.00164168		63.9053	74.8387	-10.9334
DS562862.1	60140013	-	0.00164168		59.8214	72.8	-12.9786
DS562862.1	60140036	-	0.00164168		54.8673	75.2	-20.3327
DS562862.1	60140050	-	0.00164168		53.6364	75.6098	-21.9734
DS562863.1	470354	-	0.00574098		44.1176	16.6667	27.451
DS562863.1	470413	+	0.00574098		36.7925	25.1462	11.6463
DS562863.1	470414	-	0.00574098		48.6486	28.8889	19.7598
DS562863.1	470432	+	0.0128715		62.2642	49.1228	13.1413
DS562863.1	470454	+	0.0128715		31.2796	16.9591	14.3206
DS562863.1	470541	-	0.0128715		33.1522	25.641	7.51115
DS562863.1	662945	+	0.00397314		46.7662	25.7576	21.0086
DS562863.1	662990	+	0.00397314		43.6548	25.5102	18.1446
DS562863.1	662991	-	0.00397314		42.1053	26	16.1053
DS562863.1	663046	-	0.00397314		31.1111	17.6471	13.4641
DS562863.1	1232135	+	0.0211474		41.0256	24.4898	16.5358
DS562863.1	1232136	-	0.0211474		42.0765	28.9308	13.1457
DS562863.1	1232172	+	0.0211474		37.1795	30.303	6.87646
DS562863.1	1232182	+	0.0211474		48.0519	32.3232	15.7287
DS562863.1	1232262	+	0.0356356		60	33.3333	26.6667
DS562863.1	1232263	-	0.0356356		41.2903	27.0677	14.2227
DS562863.1	1232307	+	0.0356356		70	40	30
DS562863.1	1232310	+	0.0356356		70	46.6667	23.3333
DS562863.1	1454402	+	0.0159938		21.0938	13.3858	7.70792
DS562863.1	1454403	-	0.0159938		26.3736	7.92079	18.4528
DS562863.1	1454420	+	0.00841842		12.5	17.6471	-5.14706
DS562863.1	1454421	-	0.00841842		35.1648	19.802	15.3629
DS562863.1	1454424	+	0.00841842		48.3871	16.6667	31.7204
DS562863.1	1454425	-	0.00841842		27.4725	13	14.4725
DS562863.1	1454427	+	0.00841842		58.0645	33.3333	24.7312
DS562863.1	1454428	-	0.00841842		33.3333	50	-16.6667
DS562863.1	1454452	-	0.00604038		36.3636	28.5714	7.79221
DS562863.1	1475798	+	5.48133e-06		59.1549	82.1918	-23.0369
DS562863.1	1475808	+	5.48133e-06		57.1429	83.5616	-26.4188
DS562863.1	1475809	-	5.48133e-06	HM13	60	75.5814	-15.5814
DS562863.1	1475828	+	9.40418e-07		59.1549	88.8889	-29.734
DS562863.1	1475829	-	9.40418e-07	HM13	61.4583	76.5957	-15.1374
DS562863.1	1475832	+	9.40418e-07		60.5634	87.5	-26.9366
DS562863.1	1475833	-	9.40418e-07	HM13	60.4167	76.5957	-16.1791
DS562863.1	1475846	-	4.78439e-06	HM13	62.5	75.5319	-13.0319
DS562863.1	1475861	+	4.78439e-06		65.8385	72.973	-7.13446
DS562863.1	1475873	+	4.78439e-06		63.9752	75.6757	-11.7005
DS562863.1	1475880	+	4.78439e-06		62.1118	74.7748	-12.663
DS562863.1	1475881	-	4.78439e-06	HM13	60.9756	75	-14.0244
DS562863.1	1475888	+	4.78439e-06		64.5963	75.6757	-11.0794
DS562863.1	1475889	-	4.78439e-06	HM13	64.2857	71.2418	-6.95612
DS562863.1	1475905	+	5.50905e-06		62.5	73.8739	-11.3739
DS562863.1	1475906	-	5.50905e-06	HM13	63.3721	74.6753	-11.3032
DS562863.1	1475921	+	5.50905e-06		44.6541	55.4545	-10.8005
DS562863.1	1475947	+	5.50905e-06		53.7931	68.9076	-15.1145
DS562863.1	1475948	-	5.50905e-06	HM13	58.9595	67.0968	-8.13724
DS562863.1	1475954	+	5.50905e-06		58.3333	74.7899	-16.4566
DS562863.1	1475958	+	5.50905e-06		60.6897	72.2689	-11.5793
DS562863.1	1475974	+	2.57588e-06		60.4027	81.5126	-21.1099
DS562863.1	1475975	-	2.57588e-06	HM13	61.1465	79.3651	-18.2186
DS562863.1	1475983	+	2.57588e-06		61.6438	82.5	-20.8562
DS562863.1	1475984	-	2.57588e-06	HM13	58.8608	75.5906	-16.7298
DS562863.1	1476015	+	3.45854e-05		55.7143	75.2294	-19.5151
DS562863.1	1476016	-	3.45854e-05	HM13	56.25	75	-18.75
DS562863.1	1476039	-	0.000688532	HM13	54.375	72.6562	-18.2813
DS562863.1	1476092	+	0.00090375		57.4194	62.5	-5.08065
DS562863.1	1476093	-	0.00090375	HM13	46.9388	61.9883	-15.0495
DS562863.1	1476163	-	0.00878257	HM13	56.391	75.8242	-19.4332
DS562863.1	1521805	+	0.00209179		84.2857	76.8116	7.47412
DS562863.1	1521882	-	0.000440755	REM1	92.9412	79.3651	13.5761
DS562863.1	1521895	-	0.000440755	REM1	89.8876	71.2121	18.6755
DS562863.1	1521911	-	0.000440755	REM1	84.6154	76.9231	7.69231
DS562863.1	1521921	-	0.000440755	REM1	94.4444	83.3333	11.1111
DS562863.1	1521935	+	0.000453966		90.7407	78	12.7407
DS562863.1	1521936	-	0.000453966	REM1	90.1099	68.1818	21.9281
DS562863.1	1521938	+	0.000147555		93.5185	78	15.5185
DS562863.1	1521941	+	0.000147555		91.6667	81	10.6667
DS562863.1	1521945	+	0.000147555		91.5094	83	8.50943
DS562863.1	1521950	+	0.000147555		87.037	73	14.037
DS562863.1	1521955	+	0.000147555		85.1852	67	18.1852
DS562863.1	1521962	+	0.000147555		89.7196	82.8283	6.89134
DS562863.1	1521974	+	0.000201189		88.785	73.7374	15.0477
DS562863.1	1521975	-	0.000201189	REM1	85.567	79.2683	6.29872
DS562863.1	1521977	+	0.000201189		81.3084	70.7071	10.6013
DS562863.1	1521978	-	0.000201189	REM1	80.6122	70.7317	9.88054
DS562863.1	1521981	+	0.000201189		90.6542	75.2577	15.3965
DS562863.1	1521982	-	0.000201189	REM1	85.7143	79.5181	6.19621
DS562863.1	1521983	+	0.000201189		87.8505	75.5102	12.3403
DS562863.1	1521984	-	0.000201189	REM1	84.6939	75.9036	8.79026
DS562863.1	1521990	+	0.000201189		85.9813	68.0412	17.9401
DS562863.1	1521991	-	2.85456e-05	REM1	78.5714	72.619	5.95238
DS562863.1	1522001	+	2.85456e-05		87.5	78.9474	8.55263
DS562863.1	1522002	-	2.85456e-05	REM1	85.7143	70.2381	15.4762
DS562863.1	1522004	+	2.85456e-05		81.3725	70.2128	11.1598
DS562863.1	1522005	-	2.85456e-05	REM1	81.6327	72.9412	8.69148
DS562863.1	1522007	+	2.69912e-05		73.0769	57.1429	15.9341
DS562863.1	1522008	-	2.69912e-05	REM1	69.3878	54.1176	15.2701
DS562863.1	1522010	-	3.52154e-05	REM1	81.6327	63.5294	18.1032
DS562863.1	1522031	-	2.73246e-05	REM1	87.6289	73.494	14.1349
DS562863.1	1522041	-	1.015e-05	REM1	71.4286	63.5294	7.89916
DS562863.1	1975305	+	0.00694454		23.622	17.2727	6.34932
DS562863.1	1975306	-	0.00694454		24.8826	17.5758	7.30687
DS562863.1	1975313	+	0.00694454		3.38983	14.2857	-10.8959
DS562863.1	1975314	-	0.00694454		22.3256	12.1212	10.2044
DS562863.1	1975372	-	0.00742233		83.3333	90	-6.66667
DS562863.1	1975436	+	0.00742233		24.3243	18.543	5.78128
DS562863.1	1975473	+	0.019506		43.609	30.7143	12.8947
DS562863.1	1975474	-	0.019506		47.9638	27.5109	20.4529
DS562863.1	1975475	+	0.019506		49.6241	36.4286	13.1955
DS562863.1	1975476	-	0.019506		46.1883	29.3103	16.878
DS562863.1	1975484	+	0.019506		60.1504	44.2857	15.8647
DS562863.1	1975485	-	0.019506		56.0538	33.1897	22.8642
DS562863.1	1988684	+	0.000178705	NRSN2	63.8298	52.7778	11.052
DS562863.1	1988726	+	0.000185725	NRSN2	36.8794	28.3019	8.57755
DS562863.1	1988738	+	9.70229e-05	NRSN2	44.2857	30.4762	13.8095
DS562863.1	1988739	-	9.70229e-05		27.4725	11.4583	16.0142
DS562863.1	1988740	+	9.70229e-05	NRSN2	29.2857	19.2308	10.0549
DS562863.1	1988741	-	9.70229e-05		29.3478	10.3093	19.0385
DS562863.1	1988770	-	9.70229e-05		38.5417	22.449	16.0927
DS562863.1	1988777	-	9.70229e-05		35.7895	14.1414	21.6481
DS562863.1	1988790	-	0.00018942		29.4118	9	20.4118
DS562863.1	1988809	-	0.00018942		27.451	7	20.451
DS562863.1	1988863	-	0.000392288		34.7222	18.2692	16.453
DS562863.1	1988873	+	0.000392288	NRSN2	48	40.8759	7.12409
DS562863.1	1988874	-	0.000392288		51.0345	35.5769	15.4576
DS562863.1	1988896	-	0.00055187		39.3103	30.4762	8.83415
DS562863.1	1988927	+	0.000440755	NRSN2	50.5051	41.6667	8.83838
DS562863.1	1988928	-	0.000674569		47.5862	36.1905	11.3957
DS562863.1	6237856	+	0.0191915		60	42.8571	17.1429
DS562863.1	6237867	+	0.0191915		48	39.6825	8.31746
DS562863.1	6237898	+	0.0191915		72	38.0952	33.9048
DS562863.1	6237912	+	0.0191915		67.5676	39.6825	27.885
DS562863.1	7264723	+	0.00474438		11.5385	6.15385	5.38462
DS562863.1	7264724	-	0.00474438	RIN2	13.75	6.25	7.5
DS562863.1	7264743	-	0.00149921	RIN2	14.375	6.94444	7.43056
DS562863.1	7264785	+	0.00123381		34.2105	23.3161	10.8945
DS562863.1	7264805	+	0.00138564		35.4497	22.7979	12.6518
DS562863.1	7264816	+	0.00213315		28.9474	15.0259	13.9215
DS562863.1	7264827	+	0.00213315		30.5263	20.2073	10.3191
DS562863.1	7264828	-	0.00213315	RIN2	34.1584	16.6667	17.4917
DS562863.1	7264890	+	0.0116745		24.1935	15.7233	8.47028
DS562863.1	7264891	-	0.0116745	RIN2	30.9524	20.904	10.0484
DS562863.1	7264901	+	0.0116745		44.9198	36.478	8.4418
DS562863.1	7264911	+	0.0107431		50.2703	39.6226	10.6476
DS562863.1	7264920	+	0.0107431		50	43.038	6.96203
DS562863.1	7264927	+	0.0493088		42.1622	25.1572	17.0049
DS562863.1	7345438	-	0.0497965	RIN2	78.3333	67	11.3333
DS562863.1	7345444	-	0.0497965	RIN2	81.8182	75.9494	5.86881
DS562863.1	8633941	+	0.00822519	RRBP1	25.9542	7.01754	18.9367
DS562863.1	8633979	+	0.00822519	RRBP1	54.6154	37.7193	16.8961
DS562863.1	8633980	-	0.00822519		51.3274	41.7778	9.54966
DS562863.1	8634019	-	0.00822519		61.1354	53.0702	8.0652
DS562863.1	9052464	+	5.25354e-06		35.625	29.1339	6.49114
DS562863.1	9052498	+	1.7293e-06		36.478	30.9524	5.52561
DS562863.1	9052526	+	1.7293e-06		55.3459	44.4444	10.9015
DS562863.1	9052529	+	1.7293e-06		52.8302	42.8571	9.97305
DS562863.1	9052531	+	1.7293e-06		50.3145	39.2	11.1145
DS562863.1	9052538	-	9.42435e-06		51.6949	31.3725	20.3224
DS562863.1	9052584	-	3.15153e-05		56.1983	36.1905	20.0079
DS562863.1	9052587	-	3.15153e-05		55.7377	37.1429	18.5948
DS562863.1	9052589	-	3.15153e-05		52.459	32.381	20.0781
DS562863.1	9052596	-	2.85456e-05		55.7377	32.381	23.3568
DS562863.1	9052598	-	2.85456e-05		54.0984	32.381	21.7174
DS562863.1	9052600	-	2.85456e-05		58.1967	34.6154	23.5813
DS562863.1	9052604	+	2.85456e-05		59.0164	35.8209	23.1955
DS562863.1	9052605	-	2.85456e-05		53.2787	35.2381	18.0406
DS562863.1	9052619	+	2.85456e-05		50.8197	25.3731	25.4465
DS562863.1	9052624	+	2.85456e-05		45.9016	22.3881	23.5136
DS562863.1	9052630	+	2.85456e-05		52.459	25.3731	27.0859
DS562863.1	9052642	+	2.85456e-05		50	21.5385	28.4615
DS562863.1	9052656	+	2.85456e-05		52.459	29.2308	23.2282
DS562863.1	9052667	+	2.97756e-05		50	20	30
DS562863.1	9052744	-	7.8964e-05		45.7627	38.0282	7.73454
DS562863.1	9052766	-	7.8964e-05		40.678	32.4675	8.21043
DS562863.1	9052797	-	0.00115192		54.2373	38.961	15.2762
DS562863.1	15878512	+	0.0287668		55.2553	42.2222	13.033
DS562863.1	15878584	+	0.0287668		39.8773	18.4783	21.399
DS562863.1	15878585	-	0.0287668		37.9562	27.4336	10.5226
DS562863.1	15878593	-	0.0287668		35.0365	27.193	7.84351
DS562863.1	15878625	-	0.0287668		38.9706	21.2389	17.7317
DS562863.1	26947052	+	0.0228412	GPR62	42.2535	20.6349	21.6186
DS562863.1	26947053	-	0.0228412		33.3333	23.8806	9.45274
DS562863.1	26947070	+	0.0395839	GPR62	46.3768	39.6825	6.69427
DS562863.1	26947071	-	0.0395839		50.7937	38.806	11.9877
DS562863.1	26947080	-	0.0270922		48.4127	38.806	9.60673
DS562863.1	26947083	-	0.0270922		47.619	38.806	8.81308
DS562863.1	26947094	+	0.0493839	GPR62	50	24.2424	25.7576
DS562863.1	26947095	-	0.0493839		31.2	23.1343	8.06567
DS562863.1	26947097	+	0.0493839	GPR62	50	39.3939	10.6061
DS562863.1	26947099	+	0.0493839	GPR62	33.3333	42.4242	-9.09091
DS562863.1	30578955	+	0.0279477	TMEM108	55	60.7143	-5.71429
DS562863.1	30578987	+	0.0279477	TMEM108	48.7179	35.7143	13.0037
DS562863.1	30578988	-	0.0279477		39.5833	51.7241	-12.1408
DS562863.1	30579025	-	0.0279477		67.3469	75.8621	-8.51513
DS562863.1	31080711	+	0.0328674		49.2366	43.3036	5.93307
DS562863.1	31080739	-	0.00782392	SLCO2A1	28.5714	18.5185	10.0529
DS562863.1	31080772	-	0.00195459	SLCO2A1	42.0635	28.7037	13.3598
DS562863.1	31080798	-	0.0013812	SLCO2A1	36.5079	23.1481	13.3598
DS562863.1	31080800	+	0.0013812		24.0602	16.0839	7.97623
DS562863.1	31080801	-	0.0013812	SLCO2A1	20.9677	12.037	8.9307
DS562863.1	31080887	-	0.00208199	SLCO2A1	39.5349	33.9623	5.57262
DS562863.1	31080908	-	0.00208199	SLCO2A1	25.2427	9.09091	16.1518
DS562863.1	31080923	-	0.00265164	SLCO2A1	51.4563	29.5082	21.9481
DS562863.1	31080948	-	0.00414675	SLCO2A1	38.4615	22.7642	15.6973
DS562863.1	40141611	-	0.0190189	SLC9A9	78.4314	60	18.4314
DS562863.1	47946924	+	0.0090856		72	66.1765	5.82353
DS562863.1	47946930	+	0.0090856		74.6667	57.3529	17.3137
DS562863.1	47946956	+	0.0090856		26.6667	13.2353	13.4314
DS562863.1	47947044	-	0.0090856		9.87654	4.05405	5.82249
DS562863.1	47947054	-	0.0090856		49.6933	35.1351	14.5581
DS562863.1	47947096	-	0.0090856		29.697	18.6667	11.0303
DS562864.1	199409	+	0.0341348		62.5	47.8261	14.6739
DS562864.1	199410	-	0.0341348		53.9216	45.7831	8.13844
DS562864.1	199456	+	0.00193269		52.2727	47.191	5.08172
DS562864.1	199470	+	0.00193269		63.6364	52.8736	10.7628
DS562864.1	199474	+	0.000117232		60.2273	45.4545	14.7727
DS562864.1	199484	-	0.000117232		48.7805	30	18.7805
DS562864.1	199537	-	0.00074052		50.7538	33.5664	17.1873
DS562864.1	199555	+	0.00199822		48.8789	39.4286	9.45035
DS562864.1	199556	-	0.00279282		42.9293	29.3706	13.5587
DS562864.1	199572	+	0.00540002		48.8789	37.3563	11.5226
DS562864.1	199583	+	0.00540002		49.3274	40.2299	9.09747
DS562864.1	199610	+	0.0265284		46.2963	35.0877	11.2086
DS562864.1	282395	+	0.0162642		86.9565	93.5484	-6.59187
DS562864.1	282404	+	0.0162642		100	93.5484	6.45161
DS562864.1	282439	+	0.00102298		86.9565	77.4194	9.53717
DS562864.1	282460	+	0.00102298		100	83.871	16.129
DS562864.1	282544	-	0.000865971		93.75	66.6667	27.0833
DS562864.1	282549	-	0.000865971		82.6087	57.6923	24.9164
DS562864.1	282554	-	0.000865971		93.617	69.2308	24.3863
DS562864.1	282567	-	0.00247904		95.8333	76.9231	18.9103
DS562864.1	282593	-	0.00247904		85.1064	55.5556	29.5508
DS562864.1	282608	-	0.000440755		89.5833	62.963	26.6204
DS562864.1	282615	-	0.000440755		89.5833	59.2593	30.3241
DS562864.1	1162737	-	0.0443336		75.9615	64.2857	11.6758
DS562864.1	1162786	+	0.0443336		46.5517	34.4828	12.069
DS562864.1	1162798	+	0.0443336		32.1739	40.2299	-8.05597
DS562864.1	1162904	+	0.0436446		33.3333	5	28.3333
DS562864.1	1652290	+	0.00244793		19.0476	4.44444	14.6032
DS562864.1	1652313	+	0.00244793		15.7895	5.58659	10.2029
DS562864.1	1652324	+	0.00223665		10.9524	3.38983	7.56255
DS562864.1	1652325	-	0.00254752		16.7598	11.6788	5.08094
DS562864.1	1652383	-	0.0101659		14.8352	5.83942	8.99575
DS562864.1	1652390	+	0.0101659		16.2791	5.55556	10.7235
DS562864.1	1652391	-	0.0101659		15.3846	8.0292	7.35542
DS562864.1	1652430	+	0.0101659		25	9.25926	15.7407
DS562864.1	6569797	-	0.000325851		72	15	57
DS562864.1	6569805	-	0.000325851		56	4.7619	51.2381
DS562864.1	6569828	-	0.000325851		48	4.7619	43.2381
DS562864.1	7549173	+	0.042769		31.5789	18.1818	13.3971
DS562864.1	7549187	+	0.0118728		26.6667	18.4211	8.24561
DS562864.1	12583633	+	0.00931973		42.735	24.5283	18.2067
DS562864.1	12583643	+	0.00931973		52.5862	39.0476	13.5386
DS562864.1	12583792	-	0.00931973		68.9119	55.7576	13.1543
DS562864.1	17751231	+	0.0236486		64.8649	38.2353	26.6296
DS562864.1	17751232	-	0.0236486		90	73.0769	16.9231
DS562864.1	17751243	+	0.0236486		78.3784	64.7059	13.6725
DS562864.1	17751244	-	0.0236486		72.7273	63.1068	9.62048
DS562864.1	17751267	+	0.0236486		67.5676	51.4706	16.097
DS562864.1	17751288	+	0.0236486		63.5135	47.0588	16.4547
DS562864.1	17751289	-	0.0236486		59.542	47.0588	12.4832
DS562864.1	17751292	+	0.0236486		68.9189	50	18.9189
DS562864.1	17751293	-	0.0236486		67.1756	48.5149	18.6607
DS562864.1	17751304	-	0.0236486		64.3939	51.4563	12.9376
DS562864.1	19903195	+	0.00504153		56.8182	21.4286	35.3896
DS562864.1	19903373	-	0.00018669		34.8837	3.22581	31.6579
DS562864.1	19903431	-	0.00133526		34.7826	9.23077	25.5518
DS562864.1	35130259	-	0.000114477		87.5728	81.9533	5.61952
DS562864.1	35130308	-	0.000983593		84.6899	73.8854	10.8046
DS562864.1	38398691	+	0.0479972		57.1429	48.6486	8.49421
DS562864.1	38398692	-	0.0479972		23.0769	17.1271	5.94985
DS562864.1	38398698	-	0.0383777		29.6651	18.232	11.433
DS562864.1	38398727	-	0.0109854		24.8804	18.7845	6.09585
DS562864.1	38398736	+	0.0219971		30.1887	22.3529	7.83574
DS562864.1	38398748	+	0.0150428		32.0755	23.5294	8.54606
DS562864.1	38398764	+	0.0196438		24.5283	17.6471	6.88124
DS562864.1	38398772	+	0.0196438		26.4151	14.1176	12.2974
DS562864.1	38398776	+	0.0196438		28.3019	17.6471	10.6548
DS562864.1	38398780	+	0.0196438		33.9623	21.1765	12.7858
DS562864.1	38398786	+	0.0196438		33.9623	25	8.96226
DS562864.1	38398800	+	0.0196438		43.75	35.5556	8.19444
DS562864.1	38398808	-	0.0196438		25.7732	20	5.7732
DS562864.1	38398873	-	0.0216488		28.0822	20.1835	7.89871
DS562864.1	38398878	+	0.0344633		19.8347	5.05051	14.7842
DS562864.1	38398882	+	0.0329732		24.7934	14.1414	10.652
DS562864.1	38398883	-	0.0329732		55.0725	28.3582	26.7143
DS562864.1	38398884	+	0.0329732		28.0992	13.1313	14.9679
DS562864.1	38398885	-	0.0329732		61.2245	32.5581	28.6664
DS562864.1	38398899	+	0.013189		23.1405	10.101	13.0395
DS562864.1	38398900	-	0.0123188		44.898	23.8636	21.0343
DS562864.1	38398903	+	0.0123188		24.7934	11.1111	13.6823
DS562864.1	38398904	-	0.0123188		45.9184	22.9885	22.9299
DS562864.1	38398924	-	0.0123188		38.7755	23.8636	14.9119
DS562864.1	40096502	+	0.00349767	AGAP2	14.9068	0.657895	14.2489
DS562864.1	40096506	+	0.00349767	AGAP2	16.6667	1.31579	15.3509
DS562864.1	40096520	+	0.00172681	AGAP2	16.0494	1.97368	14.0757
DS562864.1	40096521	-	0.00172681		16.2651	7.09677	9.16829
DS562864.1	40096524	+	0.00172681	AGAP2	16.6667	2.64901	14.0177
DS562864.1	40096525	-	0.00172681		14.6341	3.92157	10.7126
DS562864.1	40096526	+	0.00172681	AGAP2	15.528	2.63158	12.8964
DS562864.1	40096527	-	0.00172681		16.9697	4.48718	12.4825
DS562864.1	40096528	+	0.00172681	AGAP2	14.9068	0.657895	14.2489
DS562864.1	40096529	-	0.00172681		13.8554	3.84615	10.0093
DS562864.1	40096530	+	0.00172681	AGAP2	15.4321	1.31579	14.1163
DS562864.1	40096531	-	0.00172681		16.8675	5.73248	11.135
DS562864.1	40096542	+	0.000338295	AGAP2	17.3913	1.3245	16.0668
DS562864.1	40096543	-	0.000338295		19.5946	6.04027	13.5543
DS562864.1	40096569	+	0.000338295	AGAP2	12.5	0	12.5
DS562864.1	40096570	-	0.000338295		14.3678	1.86335	12.5045
DS562864.1	40096584	+	0.000338295	AGAP2	9.52381	4	5.52381
DS562864.1	40096585	-	0.000338295		16.092	4.34783	11.7441
DS562864.1	40096614	+	0.000338295	AGAP2	9.52381	4	5.52381
DS562864.1	40096622	+	0.000338295	AGAP2	9.52381	4	5.52381
DS562864.1	40096639	+	0.000338295	AGAP2	9.52381	4.16667	5.35714
DS562864.1	40096643	+	0.000325851	AGAP2	14.2857	4	10.2857
DS562864.1	47752092	+	0.0215635		44.4068	35.7143	8.69249
DS562864.1	47752093	-	0.0215635	NR4A1	44.375	27.2727	17.1023
DS562864.1	47752115	-	0.0215635	NR4A1	50.6173	34.5865	16.0308
DS562864.1	47752118	-	0.0215635	NR4A1	40.4908	24.0602	16.4306
DS562864.1	47752120	-	0.0215635	NR4A1	36.8098	26.8657	9.94414
DS562864.1	47752128	-	0.0215635	NR4A1	26.9939	14.1791	12.8148
DS562864.1	47752148	+	0.0215635		23.5772	8.87097	14.7063
DS562864.1	47752149	-	0.0215635	NR4A1	25.4438	16.9014	8.54238
DS562864.1	47752160	+	0.0215635		13.8211	6.45161	7.36953
DS562864.1	47752161	-	0.0215635	NR4A1	14.2077	6.96203	7.24562
DS562864.1	47752168	+	0.0215635		9.7561	3.22581	6.53029
DS562864.1	47752169	-	0.0215635	NR4A1	9.83607	1.89873	7.93733
DS562864.1	47752184	+	0.0215635		39.8374	18.8525	20.9849
DS562864.1	47752185	-	0.0215635	NR4A1	31.3514	25	6.35135
[truncated: 5,007 more rows]
