# Supplementary material for: DNA methylome signatures of prenatal exposure to synthetic glucocorticoids in hippocampus and peripheral whole blood of female guinea pigs in early life
Source: Transl Psychiatry. 2021 Jan 18;11:63. doi: 10.1038/s41398-020-01186-6 (PMC7813870; doi:10.1038/s41398-020-01186-6)
Supplement: Supplementary file 4 — Suppl Table1B [file 41398_2020_1186_MOESM4_ESM.xlsx]

## Sheet: Table1B
Supplementary Table 1B
16740 DMCs in blood including genic and non-genic regions
chromosome	location	strand	FDR p-value	gene	meth_%_sGC	meth_%_control	meth_diff_%
DS562855.1	1168446	+	0.0348584	RSPO2	60.9756	71.7172	-10.7416
DS562855.1	1168474	+	0.0348584	RSPO2	66.4634	78.7879	-12.3245
DS562855.1	1168475	-	0.0348584		72.5118	59.5745	12.9374
DS562855.1	1168488	+	0.0348584	RSPO2	68.2927	75.7576	-7.46489
DS562855.1	1168489	-	0.0348584		73.9336	64.2857	9.64794
DS562855.1	1168536	-	0.0348584		86.2559	73.4266	12.8294
DS562855.1	1240375	+	0.00608439	RSPO2	1.78571	16	-14.2143
DS562855.1	1240402	+	0.00608439	RSPO2	7.14286	27.027	-19.8842
DS562855.1	1347621	+	0.023746		93.401	88.2979	5.10314
DS562855.1	1347643	+	0.023746		94.9239	83.5106	11.4132
DS562855.1	1347757	-	0.023746		89	80.3191	8.68085
DS562855.1	1426105	+	0.0102417		74.2857	100	-25.7143
DS562855.1	1426137	+	0.0102417		91.4286	100	-8.57143
DS562855.1	1614076	+	0.00728794	ANGPT1	2.99401	13.4228	-10.4288
DS562855.1	1614096	+	0.00728794	ANGPT1	9.58084	18.1208	-8.53997
DS562855.1	1614097	-	0.00728794		8.58896	14.094	-5.505
DS562855.1	1614104	+	0.00728794	ANGPT1	9.58084	18.2432	-8.6624
DS562855.1	1614105	-	0.00728794		4.89796	11.0599	-6.16195
DS562855.1	1614111	+	0.00728794	ANGPT1	3.59281	10.0671	-6.4743
DS562855.1	1614143	+	0.00728794	ANGPT1	12.963	28.5714	-15.6085
DS562855.1	1614144	-	0.00728794		12.9555	19.1781	-6.22262
DS562855.1	1614168	-	0.00728794		1.21951	6.84932	-5.6298
DS562855.1	1754246	-	0.00193145		0	17.2414	-17.2414
DS562855.1	1754264	-	0.00193145		0	17.2414	-17.2414
DS562855.1	1891652	-	0.0212649		36.8421	53.8462	-17.004
DS562855.1	1891665	-	0.0212649		42.1053	76.9231	-34.8178
DS562855.1	1891682	-	0.0212649		42.1053	69.2308	-27.1255
DS562855.1	1891699	-	0.0212649		26.3158	46.1538	-19.8381
DS562855.1	1942248	-	8.53417e-06		0	7.14286	-7.14286
DS562855.1	1942266	+	3.73536e-06		1.72414	13.7931	-12.069
DS562855.1	1942285	+	9.42248e-06		1.75439	10.3448	-8.59044
DS562855.1	1942410	-	0.0246914		4.31034	12.1212	-7.81087
DS562855.1	2258716	-	0.0461759		79.2208	85.8974	-6.67666
DS562855.1	2258722	-	0.0461759		90.9091	96.1538	-5.24476
DS562855.1	2258764	+	0.0461759		100	84.2105	15.7895
DS562855.1	2258765	-	0.0461759		100	92.3077	7.69231
DS562855.1	2809998	+	0.00575166		97.5845	90.6077	6.97681
DS562855.1	2810025	+	0.00575166		97.0874	91.1111	5.97627
DS562855.1	2810029	-	0.00575166	ZFPM2	97.1429	88.7701	8.3728
DS562855.1	2810038	-	0.00575166	ZFPM2	96.1722	89.8396	6.33268
DS562855.1	2810088	-	0.00575166	ZFPM2	93.4884	81.9149	11.5735
DS562855.1	2810091	-	0.00575166	ZFPM2	94.4186	83.5106	10.908
DS562855.1	3554895	+	0.0195947	LRP12	90	100	-10
DS562855.1	4342302	+	0.00264991		40.1639	53.8922	-13.7283
DS562855.1	4342352	+	0.00264991		19.5349	33.1034	-13.5686
DS562855.1	4342353	-	0.00264991		21.5789	34.9727	-13.3937
DS562855.1	4342359	+	0.00264991		11.2676	19.3103	-8.04274
DS562855.1	4342360	-	0.00264991		10.9948	26.3736	-15.3789
DS562855.1	4342386	-	0.00264991		45.0777	61.2022	-16.1245
DS562855.1	4342416	-	0.00264991		12.4352	26.4865	-14.0513
DS562855.1	4445798	-	0.0390289		93.6364	78.8462	14.7902
DS562855.1	4492525	+	0.0176895		95.6731	89.0625	6.61058
DS562855.1	4492572	-	0.00623462		94.3231	85.3801	8.94303
DS562855.1	4492612	+	0.000615409		93.4579	85.8268	7.63117
DS562855.1	4492613	-	0.000615409		90	83.5294	6.47059
DS562855.1	4492679	+	6.25942e-06		94.1748	83.7398	10.4349
DS562855.1	4492724	-	6.25942e-06		95.283	86.6667	8.61635
DS562855.1	4492735	-	6.23607e-06		95.3271	89.6226	5.70446
DS562855.1	4492743	-	6.23607e-06		95.3271	83.9623	11.3648
DS562855.1	4492780	-	2.6885e-05		96.2963	90.7407	5.55556
DS562855.1	4492784	+	2.6885e-05		96	86.4865	9.51351
DS562855.1	4492785	-	2.6885e-05		96.2963	90.6542	5.64209
DS562855.1	4492863	-	0.00170656		98.0198	88.024	9.99585
DS562855.1	4492869	+	0.00718479		100	93.617	6.38298
DS562855.1	4492870	-	0.00718479		99.0099	91.018	7.99194
DS562855.1	4560830	+	0.0142193		93.5484	86.0465	7.50188
DS562855.1	4560831	-	0.0142193		90.8108	96.8944	-6.0836
DS562855.1	4560880	+	0.0142193		85.7143	91.6667	-5.95238
DS562855.1	4560881	-	0.0142193		95.9391	90.3409	5.59818
DS562855.1	4560906	-	0.0142193		100	57.1429	42.8571
DS562855.1	4751058	+	0.0243474	UBR5	93.4426	81.5385	11.9042
DS562855.1	4751114	-	0.0243474		85.8824	91.3043	-5.42199
DS562855.1	4812190	+	0.0309888	RRM2B	98.3871	86.6667	11.7204
DS562855.1	4812254	+	0.0309888	RRM2B	100	93.1818	6.81818
DS562855.1	4812316	-	0.0245049		92.3077	100	-7.69231
DS562855.1	4845852	-	0.0445673		100	87.5	12.5
DS562855.1	4845854	-	0.0445673		100	87.5	12.5
DS562855.1	4845922	-	0.0254007		87.5	100	-12.5
DS562855.1	4845956	+	0.0254007		97.8495	89.8551	7.99439
DS562855.1	4845957	-	0.0254007		97.9021	89.916	7.98613
DS562855.1	4845980	+	0.0254007		94.6237	86.7647	7.85895
DS562855.1	4845981	-	0.0254007		97.9167	90.8333	7.08333
DS562855.1	4922104	-	0.0324188		0	6.08696	-6.08696
DS562855.1	4922141	-	0.0324188		0.769231	11.6667	-10.8974
DS562855.1	4997475	-	0.0179493		71.4286	88.2353	-16.8067
DS562855.1	4997537	+	0.0179493		94.0678	85.2632	8.80464
DS562855.1	4997547	+	0.0179493		97.4576	89.4737	7.98394
DS562855.1	4997569	+	0.0179493		94.9153	84.2105	10.7047
DS562855.1	4997580	+	0.0179493		97.4576	90.5263	6.93131
DS562855.1	4997584	+	0.0179493		94.0678	87.3684	6.69938
DS562855.1	4997585	-	0.0179493		94.6429	87.5	7.14286
DS562855.1	4997598	-	0.0179493		100	91.6667	8.33333
DS562855.1	4997599	+	0.0179493		99.1379	92.5532	6.58474
DS562855.1	4997600	-	0.0179493		97.541	87.3684	10.1726
DS562855.1	4997618	-	0.0179493		96.8	87.6289	9.17113
DS562855.1	4997625	-	0.0179493		98.3871	91.7526	6.63452
DS562855.1	4997648	-	0.0179493		98.4	86.5979	11.8021
DS562855.1	4997650	-	0.0179493		98.4	87.5	10.9
DS562855.1	4997655	-	0.0179493		97.6	87.6289	9.97113
DS562855.1	5015375	-	0.00761031		99.1935	91.8919	7.30166
DS562855.1	5023265	-	0.0368549		92.1569	85.2273	6.92959
DS562855.1	5023333	+	0.0368549		90.3226	79.8387	10.4839
DS562855.1	5023334	-	0.0368549		86.4078	81.3187	5.08909
DS562855.1	5023342	+	0.0368549		89.6104	75	14.6104
DS562855.1	5023376	+	0.0368549		92.8105	83.0508	9.75961
DS562855.1	5023377	-	0.0368549		94.2982	86.6667	7.63158
DS562855.1	5023383	+	0.0368549		96.732	89.8305	6.90152
DS562855.1	5023384	-	0.0368549		95.1542	85.641	9.51316
DS562855.1	5023399	+	0.0429817		82.6923	75.641	7.05128
DS562855.1	5023400	-	0.0429817		82.9694	68.5279	14.4415
DS562855.1	5023423	-	0.0429817		93.4498	84.7716	8.67821
DS562855.1	5026816	+	0.017586		77.7778	67.2414	10.5364
DS562855.1	5026839	+	0.017586		97.2222	89.6552	7.56705
DS562855.1	5026862	-	0.017586		91.0959	72.5275	18.5684
DS562855.1	5026872	-	0.017586		96.5753	84.6154	11.96
DS562855.1	5026882	+	0.017586		97.1014	86.2069	10.8946
DS562855.1	5026883	-	0.017586		93.1507	81.3187	11.832
DS562855.1	5026894	+	0.017586		100	84.6154	15.3846
DS562855.1	5026895	-	0.017586		91.7808	86.6667	5.11416
DS562855.1	5026924	+	0.0428496		100	61.5385	38.4615
DS562855.1	5026952	+	0.0428496		92.8571	61.5385	31.3187
DS562855.1	5050293	+	0.00959032		0	15.7895	-15.7895
DS562855.1	5050321	+	0.00959032		0.645161	6.45161	-5.80645
DS562855.1	5050352	-	0.00063896		0.540541	15.2941	-14.7536
DS562855.1	5050355	+	0.00063896		0.649351	7.25806	-6.60871
DS562855.1	5050356	-	0.00063896		0.537634	15.2941	-14.7565
DS562855.1	5050375	-	0.00063896		0	14.1176	-14.1176
DS562855.1	5050396	-	0.00063896		0.531915	12.3529	-11.821
DS562855.1	5050975	+	0.0498321		24.7863	42.515	-17.7286
DS562855.1	5050983	+	0.0498321		38.4615	58.0838	-19.6223
DS562855.1	5050996	+	0.0498321		52.1368	71.2575	-19.1207
DS562855.1	5051004	+	0.0498321		69.2308	82.0359	-12.8052
DS562855.1	5051037	+	0.0498321		35.3448	43.2927	-7.94786
DS562855.1	5051041	+	0.0498321		33.6207	39.8773	-6.25661
DS562855.1	5051043	+	0.0498321		30.2632	38.3333	-8.07018
DS562855.1	5051068	-	0.0498321		2.38095	10.5882	-8.20728
DS562855.1	5157667	-	0.0201468		100	77.4194	22.5806
DS562855.1	5164841	-	0.0119518		70.4918	59.8131	10.6787
DS562855.1	5164868	+	0.0119518	NCALD	97.3333	82.8571	14.4762
DS562855.1	5164901	+	0.0119518	NCALD	97.3333	87.1429	10.1905
DS562855.1	5164923	+	0.0122393	NCALD	100	75	25
DS562855.1	5164925	+	0.0122393	NCALD	95.9459	77.9412	18.0048
DS562855.1	5164977	-	0.0122393		90.6542	82.243	8.41121
DS562855.1	5164989	-	0.0122393		86.9159	76.6355	10.2804
DS562855.1	5165024	-	0.0122393		92.5926	83.4862	9.10635
DS562855.1	5345766	+	0.0278519		91.3907	74.8092	16.5816
DS562855.1	5345769	+	0.0278519		96.0265	84.7328	11.2937
DS562855.1	5345803	+	0.0278519		90.1316	83.3333	6.79825
DS562855.1	5345804	-	0.0278519		96.7213	82.2222	14.4991
DS562855.1	5345853	-	0.0278519		93.7931	85.6	8.1931
DS562855.1	5347755	-	0.00120754		100	92.3077	7.69231
DS562855.1	5347763	-	0.00120754		94.1176	100	-5.88235
DS562855.1	5347791	+	0.00120754		94.3262	88.764	5.5622
DS562855.1	5347822	+	0.00120754		97.1429	92.0455	5.0974
DS562855.1	5347823	-	0.00120754		96.124	90	6.12403
DS562855.1	5347829	+	0.00120754		95.8904	84.2975	11.5929
DS562855.1	5347830	-	0.00120754		97.6744	90.0826	7.59177
DS562855.1	5347850	+	0.00120754		96.4602	88.2979	8.1623
DS562855.1	5347853	+	0.00120754		97.3451	87.3684	9.97671
DS562855.1	5347867	+	0.00120754		99.115	89.4737	9.64136
DS562855.1	5347868	-	0.00120754		99.1304	82.0755	17.055
DS562855.1	5347894	+	0.00195008		100	91.3043	8.69565
DS562855.1	5347895	-	0.00195008		99.3631	94	5.36306
DS562855.1	5347901	-	0.00153911		97.4522	90	7.45223
DS562855.1	5347923	-	0.00153911		93.6709	83.4437	10.2272
DS562855.1	5347930	-	0.00153911		96.8354	91.3907	5.44471
DS562855.1	5497894	+	0.005627		96.2617	80.8989	15.3628
DS562855.1	5497901	+	0.005627		89.7196	80.8989	8.82075
DS562855.1	5497902	-	0.005627		95.2381	68	27.2381
DS562855.1	5497910	+	0.005627		95.283	82.0225	13.2605
DS562855.1	5497911	-	0.005627		88.1443	81.0219	7.12243
DS562855.1	5497940	+	0.005627		87.7358	81.6092	6.12665
DS562855.1	5497941	-	0.005627		89.7959	70.5036	19.2923
DS562855.1	5497945	+	0.005627		84.7619	72.9412	11.8207
DS562855.1	5497946	-	0.005627		88.7755	72.6619	16.1136
DS562855.1	5497975	-	0.005627		84.1837	73.3813	10.8024
DS562855.1	5636764	-	0.0365762		84.7134	74.2424	10.471
DS562855.1	5905604	+	0.0482621	MRPL13	96.9697	90.099	6.87069
DS562855.1	5905622	+	0.0482621	MRPL13	95.4545	90.099	5.35554
DS562855.1	5934034	+	0.0444327		99.1935	89.5349	9.65866
DS562855.1	5934035	-	0.0444327	COL14A1	98.7805	88.1356	10.6449
DS562855.1	5934042	-	0.0444327	COL14A1	98.7952	86.4407	12.3545
DS562855.1	5934050	-	0.0444327	COL14A1	96.3855	84.7458	11.6398
DS562855.1	5934059	+	0.0444327		97.561	91.8605	5.70051
DS562855.1	5934060	-	0.0444327	COL14A1	93.9759	87.931	6.04487
DS562855.1	5934066	+	0.0444327		98.1982	84.3373	13.8608
DS562855.1	5934067	-	0.0444327	COL14A1	97.5904	86.4407	11.1497
DS562855.1	5934088	-	0.0444327	COL14A1	92.7711	79.661	13.1101
DS562855.1	5955499	+	0.025679		94.9686	83.5714	11.3971
DS562855.1	5955554	+	0.0231474		97.4684	89.8551	7.61328
DS562855.1	5955644	-	0.0231474	COL14A1	94.6429	87.5	7.14286
DS562855.1	5955660	-	0.0231474	COL14A1	100	92.4051	7.59494
DS562855.1	6121130	-	0.0437192	DEPTOR	86.3636	100	-13.6364
DS562855.1	6121152	-	0.0437192	DEPTOR	77.2727	91.3043	-14.0316
DS562855.1	6361280	+	0.0423101		87.2483	79.2593	7.98906
DS562855.1	6361291	+	0.0423101		96.5986	89.5522	7.0464
DS562855.1	6361297	+	0.0423101		91.9463	84.4444	7.50186
DS562855.1	6361322	+	0.0423101		92.5676	80.597	11.9706
DS562855.1	7342577	+	0.0434965	SAMD12	100	58.3333	41.6667
DS562855.1	7342588	+	0.0434965	SAMD12	100	83.3333	16.6667
DS562855.1	7342593	+	0.0434965	SAMD12	83.3333	58.3333	25
DS562855.1	7639689	+	0.004753	EXT1	62.1212	72.9167	-10.7955
DS562855.1	7639747	+	0.004753	EXT1	63.6364	83.6735	-20.0371
DS562855.1	7639749	+	0.004753	EXT1	61.5385	75.5102	-13.9717
DS562855.1	7639827	-	0.004753		61.2403	78.7234	-17.4831
DS562855.1	7639841	-	0.004753		60.9375	78.4946	-17.5571
DS562855.1	7639855	-	0.004753		50.3876	74.1935	-23.806
DS562855.1	7662188	+	0.0116306	EXT1	90.6832	76.8707	13.8125
DS562855.1	7662277	-	0.0464508		94.686	84.5794	10.1066
DS562855.1	7662285	-	0.0464508		98.0392	89.2523	8.78688
DS562855.1	7662297	-	0.0464508		97.5845	90.6542	6.93034
DS562855.1	7662330	+	0.0464508	EXT1	85.4839	79.3388	6.14503
DS562855.1	7662331	-	0.0464508		93.3036	84.3049	8.99864
DS562855.1	8749311	-	0.0326146		100	85.7143	14.2857
DS562855.1	8749317	+	0.0326146		95.625	85.3659	10.2591
DS562855.1	8749318	-	0.0326146		96.7742	85.7143	11.0599
DS562855.1	8749336	+	0.0326146		93.7107	84.7561	8.95459
DS562855.1	8749343	+	0.0326146		94.9686	86.5854	8.38319
DS562855.1	8749468	-	0.0380084		91.6667	82.0988	9.5679
DS562855.1	8875786	-	0.0458466		0	39.2857	-39.2857
DS562855.1	9003095	+	0.00112035		92.2581	84.7222	7.53584
DS562855.1	9003141	-	0.00112035		97.1429	89.3617	7.78116
DS562855.1	9003146	-	0.00112035		97.9592	89.0411	8.91809
DS562855.1	9003197	-	0.00112035		95.3642	85.5263	9.83792
DS562855.1	9003210	-	0.00112035		98.0132	88.2353	9.77795
DS562855.1	9497540	-	0.00165149		0	7.69231	-7.69231
DS562855.1	9497546	+	0.00165149		1.63043	6.72269	-5.09225
DS562855.1	9497547	-	0.00165149		0	23.0769	-23.0769
DS562855.1	9497559	+	0.00165149		6.52174	17.6471	-11.1253
DS562855.1	9497560	-	0.00165149		7.58929	14.2857	-6.69643
DS562855.1	9497571	+	0.00165149		1.08696	7.69231	-6.60535
DS562855.1	9497625	-	0.00165149		3.05677	10.625	-7.56823
DS562855.1	10067832	-	0.000142385		31.8182	0	31.8182
DS562855.1	10067852	-	0.000142385		57.7778	40.9091	16.8687
DS562855.1	10067881	+	0.000142385		15.3614	24.4681	-9.10664
DS562855.1	10067882	-	0.000142385		15.5556	4.54545	11.0101
DS562855.1	10067902	+	0.000142385		2.40964	10.9929	-8.58327
DS562855.1	10067906	+	0.000142385		6.0241	15.2482	-9.22413
DS562855.1	10067980	-	0.000142385		1.81818	12.1212	-10.303
DS562855.1	10470374	+	0.00198086		83.7209	45.7143	38.0066
DS562855.1	12027349	+	0.0297214		72.2772	51.2821	20.9952
DS562855.1	12027500	-	0.0297214		85.9903	75.2475	10.7428
DS562855.1	14582909	+	0.00942405	SYBU	85.9375	72.1739	13.7636
DS562855.1	14582942	+	0.00942405	SYBU	87.6106	78.4314	9.17925
DS562855.1	14582948	+	0.00942405	SYBU	89.4737	76.699	12.7747
DS562855.1	14583024	+	0.00942405	SYBU	90	75	15
DS562855.1	14583025	-	0.00942405		94.8571	83.0409	11.8162
DS562855.1	14583030	+	0.00942405	SYBU	90	70.8333	19.1667
DS562855.1	14583038	+	0.00942405	SYBU	100	75	25
DS562855.1	14583080	+	0.0218829	SYBU	100	69.5652	30.4348
DS562855.1	15231716	+	0.030441		91.6667	85.7143	5.95238
DS562855.1	15231753	+	0.030441		88.835	82.3529	6.48201
DS562855.1	15231806	+	0.030441		98.0488	92.2018	5.84695
DS562855.1	15231807	-	0.030441		98	87.037	10.963
DS562855.1	15231854	-	0.030441		98.0132	91.7431	6.27013
DS562855.1	15231870	-	0.030441		96.7105	88.9908	7.7197
DS562855.1	18021730	+	0.0139903		100	76.4706	23.5294
DS562855.1	18021731	-	0.0139903	MATN2	100	77.1429	22.8571
DS562855.1	18021752	+	0.00805059		100	82.3529	17.6471
DS562855.1	18021789	+	0.0074978		88	76.4706	11.5294
DS562855.1	18021921	-	0.0074978	MATN2	93.3333	100	-6.66667
DS562855.1	18294398	+	0.00101508		3.47826	13.3971	-9.91887
DS562855.1	18294403	+	0.00101508		21.3043	27.7512	-6.44685
DS562855.1	18294435	+	0.00101508		13.0435	27.7512	-14.7077
DS562855.1	18294467	+	0.00101508		11.1607	24.3902	-13.2295
DS562855.1	18294468	-	0.00101508		6.61765	14.1176	-7.5
DS562855.1	18294492	-	0.00101508		20.438	38.6364	-18.1984
DS562855.1	18294533	-	0.00101508		21.7391	40.9091	-19.17
DS562855.1	18295045	+	3.64635e-07		28.4519	37.9888	-9.53694
DS562855.1	18295049	+	3.64635e-07		28.8703	40.7821	-11.9118
DS562855.1	18295061	+	3.64635e-07		27.1967	39.1061	-11.9095
DS562855.1	18295075	+	3.64635e-07		30.1255	40.2235	-10.0979
DS562855.1	18295076	-	3.64635e-07		18.1818	41.6667	-23.4848
DS562855.1	18295087	+	3.64635e-07		31.2236	41.573	-10.3494
DS562855.1	18295088	-	3.64635e-07		14.4144	34.8315	-20.417
DS562855.1	18295094	+	3.64635e-07		30.9322	42.9379	-12.0056
DS562855.1	18295095	-	3.64635e-07		18.75	41.3043	-22.5543
DS562855.1	18295123	-	3.64635e-07		26.3158	61.5385	-35.2227
DS562855.1	18295130	-	3.64635e-07		21.0084	38.2353	-17.2269
DS562855.1	18295135	-	3.64635e-07		26.0504	37.2549	-11.2045
DS562855.1	18295145	-	3.64635e-07		17.6471	34.3137	-16.6667
DS562855.1	18552616	-	0.0203383		4	9.52381	-5.52381
DS562855.1	18552648	-	0.030441		4.43038	11.7647	-7.33433
DS562855.1	18552662	-	0.030441		5.66038	10.9244	-5.26399
DS562855.1	18552689	-	0.030441		4.40252	10.9244	-6.52185
DS562855.1	18552692	-	0.030441		5.88235	27.6596	-21.7772
DS562855.1	18552695	-	0.030441		11.4943	20.2899	-8.7956
DS562855.1	18552701	+	0.030441		3.2967	9.25926	-5.96256
DS562855.1	18552702	-	0.030441		9.1954	15.942	-6.74663
DS562855.1	18552704	-	0.030441		11.4943	17.3913	-5.89705
DS562855.1	18552715	-	0.030441		16.092	21.7391	-5.64718
DS562855.1	18552734	-	0.030441		8.04598	18.8406	-10.7946
DS562855.1	18552746	+	0.030441		4.13793	9.25926	-5.12133
DS562855.1	18552769	+	0.030441		10.9589	24.2991	-13.3402
DS562855.1	18552778	+	0.030441		11.1111	20.3704	-9.25926
DS562855.1	18552779	-	0.030441		17.1598	25.7426	-8.58281
DS562855.1	18552787	-	0.030441		9.94152	18.8119	-8.87036
DS562855.1	18552792	+	0.0320998		10.274	27.3585	-17.0845
DS562855.1	18552793	-	0.0320998		11.1111	23.5294	-12.4183
DS562855.1	18552804	+	0.0422043		10.3448	18.6916	-8.34676
DS562855.1	18552805	-	0.0422043		14.6199	20.3883	-5.76847
DS562855.1	18552811	+	0.0422043		6.2069	18.6916	-12.4847
DS562855.1	18552812	-	0.0422043		11.1111	22.3301	-11.219
DS562855.1	18552827	-	0.0476991		11.1111	19.4175	-8.30636
DS562855.1	18581861	+	0.0430044		96.7033	84.5238	12.1795
DS562855.1	18581884	+	0.0430044		95.6044	86.9048	8.69963
DS562855.1	18582013	-	0.0430044		95.4023	88.8889	6.51341
DS562855.1	18582037	-	0.0430044		90.9091	81.7073	9.20177
DS562855.1	20270939	+	0.0368858		89.404	83.7838	5.62019
DS562855.1	20270991	+	0.0325385		91.9463	81.8182	10.1281
DS562855.1	20270992	-	0.0325385		92.5	79.1209	13.3791
DS562855.1	20271003	-	0.0325385		95.9016	82.4176	13.4841
DS562855.1	20660318	-	0.0442556		54.2857	64.4068	-10.1211
DS562855.1	20660323	-	0.0442556		7.14286	15.2542	-8.11138
DS562855.1	20660339	+	0.0104094		38.8889	54.5455	-15.6566
DS562855.1	20660340	-	0.0104094		50	67.7966	-17.7966
DS562855.1	21403002	-	0.048671		100	78.8462	21.1538
DS562855.1	21721045	+	0.0472176		87.6471	80	7.64706
DS562855.1	21721137	+	0.0472176		98.3696	87.8571	10.5124
DS562855.1	21721171	-	0.0472176		94.5312	81.8182	12.7131
DS562855.1	21721211	-	0.0472176		96.124	87.8788	8.24524
DS562855.1	22639731	+	0.0421496		97.7099	90.6977	7.01225
DS562855.1	22639768	+	0.0421496		93.8931	86.0465	7.84662
DS562855.1	22639782	+	0.0421496		98.4733	90.5882	7.88505
DS562855.1	22639784	+	0.0421496		98.4615	84.8837	13.5778
DS562855.1	22639915	-	0.00608977		94.6667	80.8219	13.8447
DS562855.1	22997626	+	0.0344163		93.3333	77.4194	15.914
DS562855.1	22997771	-	0.0344163		88.3436	80.6897	7.6539
DS562855.1	24340176	-	0.0458135		0	5.88235	-5.88235
DS562855.1	24404425	-	0.0303055		2.77778	15.2174	-12.4396
DS562855.1	24404606	-	0.0303055		2.6087	9.52381	-6.91511
DS562855.1	32876676	+	0.00224402		94.4444	84.7368	9.7076
DS562855.1	32876829	-	0.00224402		93.8967	80.1136	13.7831
DS562855.1	33194126	+	0.00235986		95.4839	88.0597	7.42417
DS562855.1	33194176	+	0.00235986		96.6887	88.189	8.49977
DS562855.1	33194219	-	0.00235986		93.8865	81.5668	12.3196
DS562855.1	33194224	-	0.00235986		96.4912	88.4793	8.01197
DS562855.1	33194230	-	0.00235986		95.6332	85.7143	9.9189
DS562855.1	36583110	+	0.0490128		3.16742	10.1604	-6.99301
DS562855.1	36583118	+	0.0490128		1.35135	8.60215	-7.2508
DS562855.1	36583148	+	0.0425814		12.6697	19.3548	-6.68516
DS562855.1	36583149	-	0.0425814		19.2593	25.6637	-6.40446
DS562855.1	36583170	+	0.0425814		7.37327	18.9189	-11.5456
DS562855.1	36583171	-	0.0425814		9.48905	21.2389	-11.7499
DS562855.1	36583209	+	0.0425814		0	6.06061	-6.06061
DS562855.1	36583210	-	0.0425814		4.37956	15.7895	-11.4099
DS562855.1	36583218	+	0.0425814		6.66667	18.1818	-11.5152
DS562855.1	36583228	+	0.0425814		6.66667	12.1212	-5.45455
DS562855.1	39111432	+	0.00532253		47.6923	35.4545	12.2378
DS562855.1	39111608	+	0.00364457		70.8333	35.7143	35.119
DS562855.1	39111612	+	0.00364457		75	50	25
DS562855.1	39111613	-	0.00364457		70.9677	53.5714	17.3963
DS562855.1	39111614	+	0.00364457		70.8333	35.7143	35.119
DS562855.1	39111615	-	0.00364457		69.4444	41.1765	28.268
DS562855.1	39111620	+	0.00364457		70.8333	28.5714	42.2619
DS562855.1	39111621	-	0.00364457		72.2222	44.1176	28.1046
DS562855.1	39111627	+	0.00364457		75	28.5714	46.4286
DS562855.1	39111628	-	0.00364457		70.2703	44.1176	26.1526
DS562855.1	39111639	+	0.00572879		63.3333	40.678	22.6554
DS562855.1	39111640	-	0.00572879		75.6757	45.9459	29.7297
DS562855.1	39111670	+	0.00572879		56.6929	25.8741	30.8188
DS562855.1	39111671	-	0.00572879		62.7907	45.7944	16.9963
DS562855.1	39111685	+	0.00572879		64.2857	36.3636	27.9221
DS562855.1	39111686	-	0.00572879		65.1163	45.045	20.0712
DS562855.1	39111694	+	0.00572879		37.5	77.1429	-39.6429
DS562855.1	39111699	+	0.00572879		61.1765	41.5842	19.5923
DS562855.1	39111700	-	0.00572879		74.6988	62.7119	11.9869
DS562855.1	39111703	-	0.00572879		74.6988	57.6271	17.0717
DS562855.1	39652282	-	0.00395929		9.23077	18.75	-9.51923
DS562855.1	39652300	+	0.00395929		15.2866	21.3415	-6.05484
DS562855.1	39652337	+	0.00395929		21.7949	26.9939	-5.19899
DS562855.1	39652338	-	0.00395929		28.2178	18.5567	9.66112
DS562855.1	39652404	+	0.00395929		3.84615	11.3924	-7.54625
DS562855.1	39652405	-	0.00395929		11.5942	4.56853	7.02567
DS562855.1	39652422	+	0.00395929		6.73077	20.2532	-13.5224
DS562855.1	39652423	-	0.00395929		6.18557	18.6667	-12.4811
DS562855.1	39652439	+	0.00185879		5.76923	15.1899	-9.42064
DS562855.1	39652440	-	0.00185879		5.15464	13.3333	-8.17869
DS562855.1	39652456	-	0.00185879		6.18557	17.3333	-11.1478
DS562855.1	43681767	+	0.0233661		96.5217	86.4407	10.0811
DS562855.1	43681798	+	0.0233661		49.5652	19.4915	30.0737
DS562855.1	43681799	-	0.0233661		56.7568	10.8434	45.9134
DS562855.1	43681827	-	0.0233661		98.1982	91.5663	6.63193
DS562855.1	45997304	-	0.00145236	ADHFE1	84.127	78.7234	5.40358
DS562855.1	45997310	+	0.00145236		66.6667	79.0698	-12.4031
DS562855.1	45997311	-	0.00145236	ADHFE1	77.7778	82.9787	-5.20095
DS562855.1	45997341	-	0.00145236	ADHFE1	34.9206	48.9362	-14.0155
DS562855.1	45997346	+	0.00145236		34.8837	16.2791	18.6047
DS562855.1	45997353	+	0.00145236		81.3953	41.8605	39.5349
DS562855.1	45997354	-	0.00145236	ADHFE1	78.2609	50	28.2609
DS562855.1	45997356	+	0.00145236		83.7209	42.8571	40.8638
DS562855.1	45997357	-	0.00145236	ADHFE1	84.7826	71.4286	13.354
DS562855.1	45997368	+	0.00145236		83.7209	46.5116	37.2093
DS562855.1	45997369	-	0.00145236		85.4167	64.2857	21.131
DS562855.1	45997394	+	0.00145236		83.7209	55.814	27.907
DS562855.1	45997395	-	0.00145236		91.6667	65.5172	26.1494
DS562855.1	45997399	+	0.00145236		76.7442	52.381	24.3632
DS562855.1	45997400	-	0.00145236		91.8367	55.1724	36.6643
DS562855.1	45997405	+	0.00145236		79.0698	47.619	31.4507
DS562855.1	45997406	-	0.00145236		87.7551	50	37.7551
DS562855.1	45997422	-	0.00145236		85.7143	40	45.7143
DS562855.1	51452871	+	0.0130765		94.2105	84.5304	9.68014
DS562855.1	51453016	-	0.0130765	APPL1	98.5294	82.8767	15.6527
DS562855.1	51816186	+	0.000413116	ARHGEF3	0	10.1523	-10.1523
DS562855.1	51816191	+	0.000413116	ARHGEF3	0.346021	10.2564	-9.91039
DS562855.1	51885430	+	0.0149245	ARHGEF3	20.5714	31.4685	-10.8971
DS562855.1	51885462	-	0.0330007		1.3245	14.876	-13.5515
DS562855.1	51894618	-	0.00411464		82.0755	74.8571	7.21833
DS562855.1	51894641	+	0.00411464	ARHGEF3	70.892	53.0516	17.8404
DS562855.1	51894642	-	0.00411464		74.0566	59.4286	14.628
DS562855.1	51894658	+	0.00411464	ARHGEF3	69.9531	49.7653	20.1878
DS562855.1	51894752	+	0.00185879	ARHGEF3	61.3793	47.3684	14.0109
DS562855.1	51894753	-	0.00185879		60.1562	50.2283	9.92794
DS562855.1	51894763	+	0.00185879	ARHGEF3	72.6027	63.4328	9.1699
DS562855.1	51894863	-	0.0451281		46.875	34.5455	12.3295
DS562855.1	56846706	+	0.0172656		89.3939	82.7381	6.65584
DS562855.1	56846820	-	0.0172656		97.619	83.1169	14.5022
DS562855.1	56846849	-	0.0172656		90.4762	74.1935	16.2826
DS562855.1	56899143	+	0.0253932		86.3636	62.963	23.4007
DS562855.1	56899191	+	0.0253932		81.6092	59.2593	22.3499
DS562855.1	56899192	-	0.0253932		91.0714	64	27.0714
DS562855.1	56899226	-	0.0253932		93.75	68	25.75
DS562855.1	57914433	+	0.00971789		94.2308	86.2069	8.02387
DS562855.1	57914475	+	0.00971789		95.1456	74.4186	20.727
DS562855.1	57914476	-	0.00971789		92.2619	75.5245	16.7374
DS562855.1	57914507	-	0.00971789		90.4762	69.4444	21.0317
DS562855.1	60378169	+	0.0313337	PTPRG	79.7468	96.25	-16.5032
DS562855.1	60984184	+	0.0055118		95.4955	84.3373	11.1581
DS562855.1	60984228	+	0.0055118		90.9091	71.0843	19.8248
DS562855.1	60984229	-	0.0055118	CADPS	85.8333	76.8421	8.99123
DS562855.1	60984263	-	0.0055118	CADPS	91.2698	76.9608	14.3091
DS562855.1	61690872	+	0.0276816	SYNPR	75.1724	53.3333	21.8391
DS562855.1	61690876	+	0.0276816	SYNPR	65.2778	44.9664	20.3113
DS562855.1	61690879	+	0.0276816	SYNPR	64.8276	45.2703	19.5573
DS562855.1	61690902	+	0.0276816	SYNPR	63.4483	47.651	15.7973
DS562855.1	61690931	+	0.0276816	SYNPR	68.75	55.8621	12.8879
DS562855.1	61690934	+	0.0276816	SYNPR	55.2448	38.6207	16.6241
DS562855.1	61690935	-	0.0276816		49.4253	56.5217	-7.09645
DS562855.1	61691007	-	0.0276816		70	57.2289	12.7711
DS562855.1	62028172	+	0.00328248		77.7778	84.4444	-6.66667
DS562855.1	62028206	+	0.00328248		88.1944	78.8889	9.30556
DS562855.1	62028220	+	0.00328248		84.0278	92.2222	-8.19444
DS562855.1	62028222	+	0.00328248		88.8889	97.7778	-8.88889
DS562855.1	62028258	-	0.00328248		84.9315	95.3488	-10.4173
DS562855.1	62028275	-	0.00328248		78.0822	88.3721	-10.2899
DS562855.1	62028319	-	0.00328248		83.3333	93.1818	-9.84848
DS562855.1	71149100	-	0.00402224	RARB	98.2906	82.0896	16.201
DS562855.1	71149122	-	0.00402224	RARB	98.2906	86.5672	11.7234
DS562855.1	81484652	+	0.0415503		0	8.33333	-8.33333
DS562855.1	81484660	+	0.0463673		0	8.33333	-8.33333
DS562855.1	82205652	+	0.0208358	DAPK2	11.1111	26.3158	-15.2047
DS562855.1	82205789	-	0.0208358		3.9604	14.7727	-10.8123
DS562855.1	82205799	-	0.0208358		4.85437	21.3483	-16.4939
DS562855.1	82205835	+	0.00429689	DAPK2	30.4348	36.3636	-5.92885
DS562855.1	82205836	-	0.00429689		24.2718	34.0659	-9.79409
DS562855.1	82307426	-	0.000360794		7.38255	12.4031	-5.02055
DS562855.1	82307456	+	0.000360794		1.41844	8.27068	-6.85224
DS562855.1	82307483	+	9.34955e-05		0.719424	9.84848	-9.12906
DS562855.1	82307484	-	9.34955e-05		2.73973	9.00901	-6.26928
DS562855.1	82307498	+	9.34955e-05		5	13.6364	-8.63636
DS562855.1	82307499	-	9.34955e-05		2.73973	8.55856	-5.81883
DS562855.1	82307506	-	9.34955e-05		1.36986	7.23982	-5.86996
DS562855.1	82307513	-	9.34955e-05		1.36519	7.23982	-5.87463
DS562855.1	82307516	-	9.34955e-05		1.70648	7.20721	-5.50072
DS562855.1	82847323	+	0.00369933	LGSN	0.877193	10.2804	-9.40318
DS562855.1	82847324	-	0.00369933		0	5.7971	-5.7971
DS562855.1	82847345	+	0.00369933	LGSN	0.877193	9.34579	-8.4686
DS562855.1	82847467	-	0.000642868		1.5873	10.6742	-9.08686
DS562855.1	82847471	+	0.000642868	LGSN	4.5045	16.7539	-12.2494
DS562855.1	82847472	-	0.000642868		1.0582	11.236	-10.1778
DS562855.1	82847492	+	0.00020758	LGSN	1.35135	14.6597	-13.3083
DS562855.1	82847554	-	0.0119458		0.626959	7.7821	-7.15514
DS562855.1	82847560	-	0.0119458		0.625	9.72763	-9.10263
DS562855.1	82847575	-	0.0119458		1.25	10.1167	-8.86673
DS562855.1	82847582	+	0.0119458	LGSN	0	7.14286	-7.14286
DS562855.1	82847606	+	0.0119458	LGSN	0	9.52381	-9.52381
DS562855.1	82847607	-	0.0119458		0	6.55738	-6.55738
DS562855.1	82847613	+	0.0119458	LGSN	5.49451	10.8434	-5.34887
DS562855.1	82847640	+	0.000467322	LGSN	3.2967	10.8434	-7.54667
DS562855.1	82847680	+	0.00359085	LGSN	5.61798	14.8148	-9.19684
DS562855.1	82847827	-	0.0339186		0.806452	10.7438	-9.93735
DS562855.1	86306002	+	0.0180105	DST	98.2906	89.3443	8.94634
DS562855.1	86306034	+	0.0180105	DST	97.2222	87.7273	9.49495
DS562855.1	86306035	-	0.0180105		100	77.7778	22.2222
DS562855.1	86306133	-	0.0180105		54.902	41.573	13.3289
DS562855.1	86306159	-	0.0180105		55.3398	46.0674	9.27239
DS562855.1	86722634	+	0.0422295	SMAD6	91.7808	79.3651	12.4157
DS562855.1	86722679	+	0.0422295	SMAD6	98.6111	87.0968	11.5143
DS562855.1	86722787	-	0.0422295		91.0448	81.3559	9.68884
DS562855.1	86722811	-	0.0422295		100	89.6552	10.3448
DS562855.1	86722825	-	0.0422295		98.5075	89.6552	8.85229
DS562855.1	86725262	-	0.0216175		100	91.0714	8.92857
DS562855.1	86725286	-	0.0216175		97.5	87.5	10
DS562855.1	86886130	+	0.0474201		88.2353	60.4167	27.8186
DS562855.1	86901863	-	0.0340828		96.4286	89.7436	6.68498
DS562855.1	87979833	+	0.00923804		97.5124	91.1765	6.33597
DS562855.1	87979858	+	0.00923804		95.0249	88.2353	6.78958
DS562855.1	87979944	-	0.00923804	ITGA11	78.3673	67.7273	10.6401
DS562855.1	88130615	+	0.00102919		95.7831	87.1951	8.58801
DS562855.1	88130656	+	0.00102919		94.5783	79.878	14.7003
DS562855.1	88130657	-	0.00102919		89.5349	76.129	13.4059
DS562855.1	88130661	+	0.00102919		97.5904	84.7561	12.8343
DS562855.1	88130662	-	0.00102919		94.2529	82.5806	11.6722
DS562855.1	88130676	+	0.00209473		94.5783	79.878	14.7003
DS562855.1	88130677	-	0.00209473		94.7977	81.9355	12.8622
DS562855.1	88130682	+	0.00209473		88.5542	80.4878	8.06641
DS562855.1	88130683	-	0.00209473		92.5714	75.4839	17.0876
DS562855.1	88130699	-	0.00345717		97.1429	79.3548	17.788
DS562855.1	88130710	-	0.00345717		96.5714	78.7097	17.8618
DS562855.1	88130877	+	0.0291953		95.3846	81.8182	13.5664
DS562855.1	88143151	+	0.0296585	CORO2B	100	82.5	17.5
DS562855.1	88143169	+	0.0188654	CORO2B	97.9167	90	7.91667
DS562855.1	88143178	+	0.0188654	CORO2B	95.122	79.0698	16.0522
DS562855.1	88143179	-	0.0188654		81.8182	75	6.81818
DS562855.1	88143250	+	0.0188654	CORO2B	91.3043	73.3333	17.971
DS562855.1	88143300	-	0.0188654		94.7368	86.3636	8.37321
DS562855.1	88143312	-	0.0188654		94.8718	88.6364	6.23543
DS562855.1	88143317	-	0.0188654		94.9367	88.6364	6.30035
DS562855.1	88143345	-	0.0188654		96.25	86.3636	9.88636
DS562855.1	88448079	-	0.0163836		100	72	28
DS562855.1	88448125	-	0.0163836		73.3333	36	37.3333
DS562856.1	5636750	-	0.0226816		83.3333	100	-16.6667
DS562856.1	9325052	+	0.0408058	ERAP1	96.2264	85.4839	10.7425
DS562856.1	9325081	-	0.0408058		100	87.5	12.5
DS562856.1	9923691	+	0.0451506		100	93.3333	6.66667
DS562856.1	9923793	-	0.0451506		100	94.1176	5.88235
DS562856.1	9923814	-	0.0451506		97.9167	88.2353	9.68137
DS562856.1	10199500	+	0.00251052		1.63934	10.5882	-8.94889
DS562856.1	10199531	+	0.00251052		17.2131	29.7619	-12.5488
DS562856.1	10199541	+	0.00251052		4.16667	19.0476	-14.881
DS562856.1	10199542	-	0.00251052		4.86486	11.2782	-6.41333
DS562856.1	10199587	-	0.00251052		6.41711	11.8519	-5.43474
DS562856.1	12204557	+	0.000960855		4	10.2564	-6.25641
DS562856.1	12204589	-	0.000164748		0.930233	7.58621	-6.65597
DS562856.1	12204640	-	0.000218932		11.7647	17.8082	-6.04351
DS562856.1	12204703	+	2.05044e-05		6.25	12.766	-6.51596
DS562856.1	12204708	+	7.50234e-05		9.375	14.8936	-5.51862
DS562856.1	12204725	+	0.00010612		4.21053	14.8936	-10.6831
DS562856.1	12204727	+	0.00010612		4.16667	10.6383	-6.47163
DS562856.1	12204732	+	0.00010612		3.125	17.0213	-13.8963
DS562856.1	12204748	+	0.00010612		4.21053	9.67742	-5.46689
DS562856.1	12204765	+	0.000176992		2.12766	10.7527	-8.62503
DS562856.1	12204806	-	0.000857354		3.7037	10.2941	-6.59041
DS562856.1	12204818	-	0.000857354		7.40741	13.2353	-5.82789
DS562856.1	12204846	-	0.00101964		3.63636	8.82353	-5.18717
DS562856.1	12204852	-	0.00101964		0	7.35294	-7.35294
DS562856.1	12204871	+	0.000675525		0	9.09091	-9.09091
DS562856.1	12204872	-	0.000675525		0	8.82353	-8.82353
DS562856.1	12204914	+	0.00121037		16.6667	8.33333	8.33333
DS562856.1	14180478	+	0.0266278		12.6984	21.8274	-9.129
DS562856.1	14180479	-	0.0266278		10.0592	27.4648	-17.4056
DS562856.1	14180517	-	0.0266278		0.598802	8.4507	-7.8519
DS562856.1	14180530	-	0.0266278		0	9.09091	-9.09091
DS562856.1	14180540	-	0.0266278		0.595238	10.5634	-9.96814
DS562856.1	14191147	-	0.0419972		4.87805	12.5	-7.62195
DS562856.1	14191163	-	0.013209		3.0303	27.2727	-24.2424
DS562856.1	14191175	+	0.013209		0.606061	6.36943	-5.76337
DS562856.1	14191176	-	0.013209		0	12.5	-12.5
DS562856.1	14191211	+	0.0124467		1.21212	8.28025	-7.06813
DS562856.1	14191240	+	0.0124467		7.92683	17.1975	-9.27062
DS562856.1	14191241	-	0.0124467		10.2804	16.9231	-6.6427
DS562856.1	14191246	+	0.0124467		1.6	13.2075	-11.6075
DS562856.1	14191247	-	0.0124467		2.7907	10.7143	-7.92359
DS562856.1	14191252	-	0.0124467		0	7.14286	-7.14286
DS562856.1	14244155	-	0.00153757		0	9.52381	-9.52381
DS562856.1	14244168	-	0.000848841		3.33333	9.09091	-5.75758
DS562856.1	14244202	-	0.000688417		0	9.09091	-9.09091
DS562856.1	14244253	-	0.00159623		0	5.74713	-5.74713
DS562856.1	14244282	+	0.00215998		0	9.15493	-9.15493
DS562856.1	14244288	+	0.0039662		0	9.92908	-9.92908
DS562856.1	14244289	-	0.0039662		0	8.62069	-8.62069
DS562856.1	14244308	+	0.00497472		0	5	-5
DS562856.1	14244315	+	0.00497472		1.26582	7.14286	-5.87703
DS562856.1	14244316	-	0.00497472		0.625	5.98291	-5.35791
DS562856.1	14244355	+	0.00497472		2	7.01754	-5.01754
DS562856.1	14244356	-	0.00497472		2.94118	10.8108	-7.86963
DS562856.1	14244364	+	0.00690216		0	5.26316	-5.26316
DS562856.1	14244390	-	0.00790358		2.11268	8.77193	-6.65925
DS562856.1	14244409	+	0.0111166		5.36913	13.3929	-8.02373
DS562856.1	14244410	-	0.0111166		7.74648	13.1579	-5.41142
DS562856.1	16250330	+	0.00255563	MEF2C	42.2078	63.1579	-20.9501
DS562856.1	16250396	+	0.00255563	MEF2C	2.02703	25.5319	-23.5049
DS562856.1	16250484	-	0.00255563		4.10959	31.1111	-27.0015
DS562856.1	16270073	+	0.00365765	MEF2C	14.0426	23.7885	-9.74599
DS562856.1	16270082	+	0.00365765	MEF2C	8.93617	20.2643	-11.3281
DS562856.1	16270095	+	0.00365765	MEF2C	3.82979	13.6564	-9.8266
DS562856.1	18255686	+	0.0275888		94.5355	85.6061	8.92946
DS562856.1	18255687	-	0.0275888		94.7368	81.3953	13.3415
DS562856.1	18255702	+	0.0275888		90	100	-10
DS562856.1	18255703	-	0.0275888		87.218	72.093	15.125
DS562856.1	20503246	+	0.00263401	HAPLN1	94.5946	74.5455	20.0491
DS562856.1	20503247	-	0.00263401		100	84.6154	15.3846
DS562856.1	20503275	+	0.00263401	HAPLN1	98.6486	80.7692	17.8794
DS562856.1	20503276	-	0.00263401		97.0238	81.25	15.7738
DS562856.1	20503314	-	0.00263401		91.1243	75.969	15.1553
DS562856.1	20507008	+	0.047983	HAPLN1	92.0354	85	7.0354
DS562856.1	22617938	+	0.0140312		100	80	20
DS562856.1	22617950	+	0.0352078		97.2973	82.2222	15.0751
DS562856.1	22638510	+	0.0117673		4.96894	14.4	-9.43106
DS562856.1	22638523	+	0.0117673		2.48447	11.2903	-8.80585
DS562856.1	22638582	-	0.0117673		18.1818	29.4118	-11.2299
DS562856.1	22638638	-	0.0117673		1.47059	18.8406	-17.37
DS562856.1	22931694	+	0.000146877	SERINC5	0.662252	9.58904	-8.92679
DS562856.1	22931719	+	0.000514434	SERINC5	4	17.1233	-13.1233
DS562856.1	22931774	-	0.00127139		0.96463	6.58915	-5.62452
DS562856.1	22931812	+	0.00127139	SERINC5	0	8.92857	-8.92857
DS562856.1	22931813	-	0.00127139		0	6.56371	-6.56371
DS562856.1	22931851	+	0.000624853	SERINC5	2.08333	7.7381	-5.65476
DS562856.1	22931852	-	0.000735168		1.92308	8.69565	-6.77258
DS562856.1	22931879	+	0.00217699	SERINC5	1.05263	6.66667	-5.61404
DS562856.1	22979403	+	0.00290083		97.4026	86.6667	10.7359
DS562856.1	22979548	-	2.85937e-05		100	88.8889	11.1111
DS562856.1	22979571	+	6.68444e-06		96.3918	79.7297	16.662
DS562856.1	22979572	-	6.68444e-06		98.4848	90.2778	8.20707
DS562856.1	22979584	+	1.43407e-06		96.9072	79.0541	17.8532
DS562856.1	22979585	-	1.43407e-06		95.1872	79.1667	16.0205
DS562856.1	22979592	+	2.31915e-06		98.9691	81.0811	17.888
DS562856.1	22979593	-	2.31915e-06		97.3404	79.8611	17.4793
DS562856.1	22979637	+	7.74773e-06		96.8586	81.25	15.6086
DS562856.1	22979638	-	7.74773e-06		96.3158	78.0822	18.2336
DS562856.1	22979648	-	3.90217e-06		98.4211	78.0822	20.3389
DS562856.1	22979655	+	3.90217e-06		92.5926	76.5432	16.0494
DS562856.1	22979658	+	3.90217e-06		95.0617	84.1463	10.9154
DS562856.1	22979690	+	3.90217e-06		97.5309	78.0488	19.4821
DS562856.1	22979697	+	3.90217e-06		96.25	84.1463	12.1037
DS562856.1	22979703	+	5.58809e-06		96.25	85.3659	10.8841
DS562856.1	22979709	+	5.58809e-06		77.5	64.6341	12.8659
DS562856.1	22979748	-	5.55202e-06		92.9412	79.3103	13.6308
DS562856.1	22979777	-	9.21221e-05		98.8235	75.4386	23.3849
DS562856.1	22979791	-	0.00024536		96.5116	82.4561	14.0555
DS562856.1	22979848	+	0.0163836		99.0385	92.381	6.65751
DS562856.1	23544436	-	0.0421105		6.66667	1.41844	5.24823
DS562856.1	23967508	+	0.0249075		95.2381	82.3129	12.9252
DS562856.1	23967509	-	0.0249075		96.0784	87.8049	8.27355
DS562856.1	23967586	-	0.0249075		75	61.4583	13.5417
DS562856.1	24760670	-	0.027657		94.4444	88.3721	6.07235
DS562856.1	24760687	-	0.027657		100	90.9091	9.09091
DS562856.1	24760726	+	0.0314993		92.8571	87.2642	5.59299
DS562856.1	24760736	+	0.0314993		95.7983	89.0995	6.69879
DS562856.1	24760737	-	0.0476699		93.6	86.8421	6.75789
DS562856.1	28748124	+	0.0122861		91.3793	82.963	8.41635
DS562856.1	29886198	-	0.0367469		50	100	-50
DS562856.1	30757435	+	0.0214101		93.4783	100	-6.52174
DS562856.1	30757469	+	0.0214101		98.4694	90.9836	7.48578
DS562856.1	30757490	+	0.0214101		97.9592	92.623	5.33623
DS562856.1	30757491	-	0.0214101	SLIT1	98.3333	92.5926	5.74074
DS562856.1	30757501	+	0.0214101		89.7959	68.595	21.2009
DS562856.1	30757502	-	0.0214101	SLIT1	90.0552	71.8519	18.2034
DS562856.1	30757547	-	0.0214101	SLIT1	97.2973	91.9118	5.38553
DS562856.1	30786538	-	0.0150903	SLIT1	76.1364	96.4286	-20.2922
DS562856.1	30786574	-	0.0150903	SLIT1	98.8764	89.4737	9.40272
DS562856.1	33135289	+	0.0203377		87.6033	81.6327	5.97065
DS562856.1	33135290	-	0.0203377		92.8571	83.7209	9.13621
DS562856.1	33135301	-	0.0203377		96.0317	86.2069	9.82485
DS562856.1	33135306	+	0.0203377		100	91.7526	8.24742
DS562856.1	33135307	-	0.0203377		96.8254	87.5	9.3254
DS562856.1	33534245	+	0.00901672		91.3295	75.8865	15.443
DS562856.1	33534253	+	0.00901672		98.2659	82.9787	15.2872
DS562856.1	33534261	+	0.00901672		95.3757	82.9787	12.397
DS562856.1	33534262	-	0.00901672	DNMBP	95.5975	84.127	11.4705
DS562856.1	33534302	+	0.00901672		95.858	84.5588	11.2992
DS562856.1	33534303	-	0.00901672	DNMBP	98.1481	84.4961	13.652
DS562856.1	33534314	+	0.00901672		97.5904	85.8209	11.7695
DS562856.1	33534315	-	0.00901672	DNMBP	96.9136	86.0465	10.8671
DS562856.1	33534320	-	0.00901672	DNMBP	96.875	87.5969	9.2781
DS562856.1	33534328	-	0.00901672	DNMBP	62.963	48.062	14.9009
DS562856.1	33534347	+	0.00901672		91.1765	78.125	13.0515
DS562856.1	33534377	+	0.013468		88.0597	81.25	6.8097
DS562856.1	33534412	+	0.013468		92.3077	85.7143	6.59341
DS562856.1	35519024	+	0.0179493		98.4375	92.735	5.70246
DS562856.1	35519118	-	0.0179493	INPP5A	97.3913	85	12.3913
DS562856.1	51619062	-	0.048678		90.4762	79.1667	11.3095
DS562856.1	51619070	-	0.048678		100	79.1667	20.8333
DS562856.1	51619091	-	0.048678		80.9524	45.8333	35.119
DS562856.1	55986638	+	0.023459		96.9231	84.7826	12.1405
DS562856.1	55986671	+	0.023459		91.4729	84.058	7.4149
DS562856.1	55986702	+	0.0171375		89.9225	83.0882	6.83425
DS562856.1	55986766	-	0.0171375	PSD3	94.0678	87.5	6.5678
DS562856.1	55986799	-	0.0221556	PSD3	92.3729	85.8491	6.52382
DS562856.1	56974308	+	0.00489318	INTS10	98.1481	84.7328	13.4153
DS562856.1	56974324	+	0.00489318	INTS10	96.2963	90.8397	5.4566
DS562856.1	56974357	+	0.00489318	INTS10	98.1132	89.1473	8.96592
DS562856.1	56974399	-	0.00489318		98.4906	90.9091	7.58148
DS562856.1	58747741	+	0.0121198		3.37079	10.3175	-6.94667
DS562856.1	58747833	-	0.0121198		5.22088	10.6977	-5.47679
DS562856.1	58747837	-	0.0121198		5.22088	13.0233	-7.80237
DS562856.1	58747841	-	0.0121198		0.404858	7.04225	-6.6374
DS562856.1	59306920	+	0.0232939	SORBS3	97.4522	89.2405	8.21172
DS562856.1	59306964	-	0.00968087		95.122	73.6842	21.4377
DS562856.1	59306971	-	0.00968087		95.122	85.9649	9.15704
DS562856.1	59307876	-	0.00844757		93.3962	88.0435	5.35275
DS562856.1	59307891	+	0.00844757	SORBS3	98.4496	93.0233	5.42636
DS562856.1	59307892	-	0.00844757		96.3303	88.5417	7.78861
DS562856.1	59307915	-	0.0124133		96.8992	91.0256	5.87358
DS562856.1	59307994	-	0.0154109		100	80.5556	19.4444
DS562856.1	59307999	+	0.0154109	SORBS3	97.2727	84.9315	12.3412
DS562856.1	59308000	-	0.0154109		94.4444	80.5556	13.8889
DS562856.1	59308051	-	0.0154109		94.8718	81.0811	13.7907
DS562856.1	59308055	-	0.0154109		94.8718	86.4865	8.38531
DS562856.1	59312477	-	0.0143394		98.4615	93.0233	5.43828
DS562856.1	59312516	-	0.0143394		97.6471	91.0714	6.57563
DS562856.1	59312524	+	0.0143394	SORBS3	97.8947	85.5556	12.3392
DS562856.1	59312525	-	0.0143394		100	94.7368	5.26316
DS562856.1	59312538	+	0.0143394	SORBS3	96.7742	91.1111	5.66308
DS562856.1	59312545	-	0.0143394		98	90.9091	7.09091
DS562856.1	59312559	+	0.0143394	SORBS3	89.011	81.1111	7.89988
DS562856.1	59312560	-	0.0143394		89.4737	70.1754	19.2982
DS562856.1	59312569	+	0.0143394	SORBS3	97.8022	88.8889	8.91331
DS562856.1	59312570	-	0.0143394		96.3636	87.931	8.4326
DS562856.1	59312580	+	0.0143394	SORBS3	97.7778	86.6667	11.1111
DS562856.1	59312581	-	0.0143394		98.2456	76.6667	21.5789
DS562856.1	59312587	+	0.0143394	SORBS3	98.9011	92.1348	6.76627
DS562856.1	59312588	-	0.0143394		100	90	10
DS562856.1	59312591	+	0.0143394	SORBS3	96.7033	84.4444	12.2589
DS562856.1	59312592	-	0.0143394		93.6508	78.125	15.5258
DS562856.1	59312610	-	0.0143394		95.6522	84.6154	11.0368
DS562856.1	59312618	-	0.0143394		80.9524	100	-19.0476
DS562856.1	59312625	-	0.0143394		85.7143	94.7368	-9.02256
DS562856.1	59312637	-	0.0143394		96.8254	89.7436	7.08181
DS562856.1	59312663	-	0.0143394		96.8254	87.1795	9.64591
DS562856.1	59324719	+	0.0375683		96.5517	91.2281	5.32365
DS562856.1	59324769	-	0.00487565		76	82.1429	-6.14286
DS562856.1	59324782	-	0.0066779		88.4615	83.3333	5.12821
DS562856.1	59324829	+	0.00847739		78.4615	68.5714	9.89011
DS562856.1	59324830	-	0.00847739		71.4286	80.6452	-9.21659
DS562856.1	59324834	+	0.00847739		95.3846	85.7143	9.67033
DS562856.1	59324840	+	0.00847739		90.7692	81.4286	9.34066
DS562856.1	59324848	+	0.00847739		100	92.8571	7.14286
DS562856.1	59324854	+	0.00847739		95.3846	82.8571	12.5275
DS562856.1	59324866	+	0.0119399		84.6154	78.5714	6.04396
DS562856.1	59324909	-	0.0343302		96.9697	88.5714	8.39827
DS562856.1	59324931	-	0.0466609		77.5148	53.5211	23.9937
DS562856.1	59324976	+	0.0358036		94.1176	81.8182	12.2995
DS562856.1	59325007	+	0.0318408		97.0588	90.625	6.43382
DS562856.1	59500134	-	0.00185875	PEBP4	95.9459	82.6087	13.3373
DS562856.1	59500161	+	0.00185875		93.6073	80.7229	12.8844
DS562856.1	59500177	+	0.00407911		98.6301	82.4242	16.2059
DS562856.1	59500178	-	0.00407911	PEBP4	99.3631	89.4309	9.93216
DS562856.1	59867708	+	0.0273644		95.7746	86.3014	9.47328
DS562856.1	59867869	-	0.0192964	LOXL2	90.625	68.75	21.875
DS562856.1	59867873	-	0.0192964	LOXL2	88.0597	81.6327	6.42705
DS562856.1	59867881	-	0.0192964	LOXL2	100	92	8
DS562856.1	59867936	-	0.0343391	LOXL2	92.6829	80.9524	11.7305
DS562856.1	59899222	-	0.0390427	LOXL2	84.6154	69.0722	15.5432
DS562856.1	59899246	+	0.0390427		81.6754	69.9248	11.7506
DS562856.1	59899247	-	0.0390427	LOXL2	86.3248	78.5714	7.75336
DS562856.1	59899287	+	0.0390427		85.7143	74.6154	11.0989
DS562856.1	59899288	-	0.0390427	LOXL2	85.8407	70.4762	15.3645
DS562856.1	59899321	+	0.0390427		14.2857	61.9048	-47.619
DS562856.1	59899322	-	0.0390427	LOXL2	23.5772	32.4561	-8.8789
DS562856.1	59899364	-	0.0390427	LOXL2	81.8182	76.4706	5.34759
DS562856.1	60237607	+	0.00295183		98.7342	89.6552	9.079
DS562856.1	60237625	+	0.00295183		100	85.9649	14.0351
DS562856.1	60237628	+	0.00295183		96.2025	89.6552	6.54736
DS562856.1	60237749	-	0.00295183		100	86.0465	13.9535
DS562856.1	60237803	-	0.00295183		91.4286	97.7778	-6.34921
DS562856.1	61386612	+	1.06275e-06		59.3023	40.6452	18.6572
DS562856.1	61386621	+	1.06275e-06		84.8837	62.987	21.8967
DS562856.1	61386630	+	1.06275e-06		47.093	27.7419	19.3511
DS562856.1	61386654	+	1.06275e-06		82.9412	65.1613	17.7799
DS562856.1	61386655	-	1.06275e-06		86.6142	67.9012	18.7129
DS562856.1	61386670	+	1.06275e-06		90.5882	74.5098	16.0784
DS562856.1	61386671	-	1.06275e-06		88.2812	72.2892	15.9921
DS562856.1	61386680	+	1.06275e-06		78.5714	61.4379	17.1335
DS562856.1	61386681	-	1.06275e-06		79.6875	60.241	19.4465
DS562856.1	61386703	+	1.06275e-06		81.0219	60	21.0219
DS562856.1	61386704	-	1.06275e-06		75	61.4458	13.5542
DS562856.1	61386796	-	1.06275e-06		70.5426	53.4979	17.0447
DS562856.1	61387171	+	0.00115674		90.099	69.4805	20.6185
DS562856.1	61387197	+	0.00115674		89.604	64.7059	24.8981
DS562856.1	61387198	-	0.00115674		82.5641	73.6	8.9641
DS562856.1	61387247	-	0.00115674		84.1837	68.2171	15.9666
DS562856.1	62163370	-	0.00747124	EBF2	5	22.4719	-17.4719
DS562856.1	62163392	-	0.00747124	EBF2	3.33333	10.1124	-6.77903
DS562856.1	62163410	-	0.00747124	EBF2	1.66667	6.74157	-5.07491
DS562856.1	62313535	-	0.000256173		2.7027	16.129	-13.4263
DS562856.1	62313595	+	0.000256173		0	7.89474	-7.89474
DS562856.1	62313596	-	0.000256173		1.15385	10.7692	-9.61538
DS562856.1	62313608	-	0.000256173		1.92308	11.7949	-9.87179
DS562856.1	62619253	-	0.0208666		96	90.9091	5.09091
DS562856.1	62619269	-	0.0307987		100	89.1304	10.8696
DS562856.1	62619352	-	0.0242801		94.1558	81.25	12.9058
DS562856.1	62619386	+	0.000599658	DPYSL2	96.748	82.8829	13.8651
DS562856.1	62619387	-	0.000599658		98.7179	81.25	17.4679
DS562856.1	62619392	-	0.000599658		94.8718	78.125	16.7468
DS562856.1	63589806	-	0.00424301		4.60526	10.4839	-5.87861
DS562856.1	63589852	-	0.00424301		1.31579	8.87097	-7.55518
DS562856.1	63598956	-	0.0259904		5.98291	16.1765	-10.1936
DS562856.1	63598965	-	0.0451617		3.4188	10.1449	-6.72612
DS562856.1	63599091	-	0.012527		64.7059	84.375	-19.6691
DS562856.1	63599144	-	0.0240446		82.8571	100	-17.1429
DS562856.1	63599152	-	0.0240446		60	84.8485	-24.8485
DS562856.1	64156660	+	0.00126328		2.91971	17.3077	-14.388
DS562856.1	64156666	+	0.00126328		3.64964	19.2308	-15.5811
DS562856.1	64156678	+	0.00126328		6.33803	21.6981	-15.3601
DS562856.1	65154553	-	0.00408838		0	7.01754	-7.01754
DS562856.1	65154596	-	0.00688841		0	11.8644	-11.8644
DS562856.1	65154606	-	0.00688841		2.8169	10.1695	-7.35259
DS562856.1	65154615	-	0.00688841		0	6.89655	-6.89655
DS562856.1	65154620	+	0.00688841		1.27389	7.2	-5.92611
DS562856.1	65154621	-	0.00688841		17.4419	23.2877	-5.84581
DS562856.1	65154629	+	0.00688841		2.54777	8.8	-6.25223
DS562856.1	65154639	-	0.00688841		1.74419	10.4348	-8.6906
DS562856.1	65154645	+	0.00688841		1.27389	6.4	-5.12611
DS562856.1	65154656	+	0.00688841		1.91083	8.87097	-6.96014
DS562856.1	65154671	+	0.00688841		2.61438	8.94309	-6.32871
DS562856.1	65154680	+	0.00688841		0.649351	11.4754	-10.8261
DS562856.1	65154683	+	0.00688841		0.657895	10.6557	-9.99784
DS562856.1	65203857	+	0.00722563		2.94118	8.52713	-5.58596
DS562856.1	65203914	-	0.00722563		2.9703	12.8571	-9.88685
DS562856.1	65203921	+	0.00722563		0	8.82353	-8.82353
DS562856.1	65203922	-	0.00722563		0	8.57143	-8.57143
DS562856.1	65223123	+	0.0136291		85.4054	74.3902	11.0152
DS562856.1	65223135	+	0.0136291		88.0435	79.878	8.16543
DS562856.1	65223246	-	0.00025218		81.0458	58.1395	22.9062
DS562856.1	65223268	-	6.27917e-05		67.0968	52.3077	14.7891
DS562856.1	65223278	+	6.27917e-05		77.51	70.1571	7.35297
DS562856.1	65223279	-	6.27917e-05		85.1613	71.5385	13.6228
DS562856.1	65223315	+	6.27917e-05		83.871	73.1579	10.7131
DS562856.1	65223316	-	6.27917e-05		87.5969	75.8929	11.704
DS562856.1	65223346	+	0.000285731		92.0502	80.8511	11.1991
DS562856.1	65223347	-	0.000285731		95.3846	83.0508	12.3338
DS562856.1	65223383	+	1.38998e-05		91.4286	70.9677	20.4608
DS562856.1	65223384	-	1.38998e-05		91.5385	73.7288	17.8096
DS562856.1	65223449	+	0.000157207		91.4286	67.7419	23.6866
DS562856.1	65777471	+	5.8033e-05		1.31579	13.7615	-12.4457
DS562856.1	65777481	+	5.8033e-05		3.28947	17.4312	-14.1417
DS562856.1	65777482	-	5.8033e-05		4.57143	16.7939	-12.2225
DS562856.1	65777498	+	5.8033e-05		1.31579	15.5963	-14.2805
DS562856.1	65777499	-	5.8033e-05		0.564972	14.3939	-13.829
DS562856.1	65777547	-	5.8033e-05		0	9.02256	-9.02256
DS562856.1	66072741	+	0.0425184		61.4407	49.7076	11.7331
DS562856.1	66193296	-	0.0405815	MSRA	98.7013	88.5246	10.1767
DS562856.1	66193316	-	0.0405815	MSRA	100	90.1639	9.83607
DS562856.1	66627381	-	0.0168221		100	93.3333	6.66667
DS562856.1	66651315	+	0.0101482		95	84.375	10.625
DS562856.1	66651328	+	0.0101482		100	93.75	6.25
DS562856.1	66651652	+	0.0149569		94.6237	84.0764	10.5472
DS562856.1	66651665	+	0.00908281		96.7742	87.1795	9.59471
DS562856.1	66651666	-	0.00908281		96.063	86.0465	10.0165
DS562856.1	66651697	+	0.00908281		96.1749	88.3117	7.86318
DS562856.1	66651698	-	0.00908281		99.2366	87.5	11.7366
DS562856.1	66651733	+	0.00908281		86.8217	74.1667	12.655
DS562856.1	66651734	-	0.00908281		87.6923	80.2198	7.47253
DS562856.1	66651746	+	0.00908281		99.2248	85.8333	13.3915
DS562856.1	66651774	+	0.00908281		95.2	84.1667	11.0333
DS562856.1	66651779	+	0.00908281		96.8	82.5	14.3
DS562856.1	66651790	+	0.00908281		95.1613	79.8319	15.3294
DS562856.1	66651791	-	0.00908281		95.4023	85	10.4023
DS562856.1	66651813	-	0.00210449		97.8495	83.0189	14.8306
DS562856.1	66651846	-	2.22938e-05		95.7447	86.9159	8.82879
DS562856.1	66651850	-	2.22938e-05		100	88.6792	11.3208
DS562856.1	66651852	-	2.22938e-05		98.9247	87.8505	11.0743
DS562856.1	66651859	-	5.16679e-06		96.8085	86.9159	9.89262
DS562856.1	66920200	+	0.0150775	INTS9	82.8571	60	22.8571
DS562856.1	66920212	+	0.0150775	INTS9	91.4286	70	21.4286
DS562856.1	66920213	-	0.0150775		97.6744	52	45.6744
DS562856.1	66920228	+	0.0117673	INTS9	91.4286	74.359	17.0696
DS562856.1	66920229	-	0.0117673		94.4444	61.2903	33.1541
DS562856.1	66920249	+	0.0117673	INTS9	94.2857	72.5	21.7857
DS562856.1	66920250	-	0.0117673		93.8462	64.7059	29.1403
DS562856.1	66920252	+	0.0117673	INTS9	94.1176	77.5	16.6176
DS562856.1	66920253	-	0.0117673		97.0149	61.7647	35.2502
DS562856.1	66920268	+	0.0117673	INTS9	94.1176	84.6154	9.50226
DS562856.1	66920269	-	0.0117673		95.5882	61.7647	33.8235
DS562856.1	66920282	-	0.0117673		92.6471	58.8235	33.8235
DS562856.1	66931683	-	0.000378784	EXTL3	6.38298	29.4118	-23.0288
DS562856.1	66931713	-	2.52234e-05	EXTL3	10.6383	30.7692	-20.1309
DS562856.1	66931728	+	2.52234e-05		6.10329	16.2338	-10.1305
DS562856.1	66931729	-	2.52234e-05	EXTL3	4.25532	28.8462	-24.5908
DS562856.1	66931757	+	2.52234e-05		10.7981	17.5325	-6.73435
DS562856.1	66931758	-	2.52234e-05	EXTL3	10.3896	21.5311	-11.1415
DS562856.1	66931810	-	4.15074e-05	EXTL3	11.4894	25.7009	-14.2116
DS562856.1	66931819	+	0.000629575		17.6	28.6822	-11.0822
DS562856.1	66931820	-	0.000629575	EXTL3	20.8511	32.7103	-11.8592
DS562856.1	66931890	+	0.00344544		16.8539	26.8293	-9.97534
DS562856.1	67187395	-	0.0246468		56.4935	66.3462	-9.85265
DS562856.1	67187403	+	0.0246468		32.6425	54.3478	-21.7053
DS562856.1	67187404	-	0.0246468		38.0645	46.1538	-8.08933
DS562856.1	67187427	+	0.0262892		51.2953	70.4918	-19.1965
DS562856.1	67187443	+	0.0262892		45.0777	62.6374	-17.5596
DS562856.1	67187494	-	0.0262892		68.6275	76.6082	-7.98074
DS562856.1	67187520	+	0.0262892		88.8889	80.3922	8.49673
DS562856.1	67187530	+	0.0262892		100	94.1176	5.88235
DS562856.1	67187535	+	0.0262892		100	94.1176	5.88235
DS562856.1	67187538	+	0.0262892		95.5556	84.3137	11.2418
DS562856.1	67187542	+	0.0262892		88.8889	96.0784	-7.18954
DS562856.1	67578109	+	0.00589799		91.4141	80.5369	10.8772
DS562856.1	67578119	+	0.00589799		94.4162	79.7297	14.6865
DS562856.1	67578127	+	0.00693614		89.3939	80.6667	8.72727
DS562856.1	67578143	+	0.0096384		98.9744	84.6667	14.3077
DS562856.1	67578144	-	0.0096384		98.4375	91.9643	6.47321
DS562856.1	67578145	+	0.0096384		95.4082	84.6667	10.7415
DS562856.1	67578146	-	0.0096384		97.6378	90.0901	7.54771
DS562856.1	67578172	+	0.0103692		90.2564	80.9524	9.30403
DS562856.1	67578207	+	0.0103692		91.5033	78.9916	12.5117
DS562856.1	67578208	-	0.0103692		93.0233	85.7143	7.30897
DS562856.1	67578243	+	0.0103692		85.5263	69.7479	15.7784
DS562856.1	67578244	-	0.0103692		78.1818	72.6027	5.57908
DS562856.1	67578249	+	0.0103692		81.5789	67.7966	13.7823
DS562856.1	67578250	-	0.0103692		82.7273	75.3425	7.38481
DS562856.1	67578270	+	0.0103692		92.6174	85.4701	7.14736
DS562856.1	67578271	-	0.0103692		95.4955	89.3333	6.16216
DS562856.1	67578272	+	0.0103692		93.9597	82.906	11.0537
DS562856.1	67578273	-	0.0103692		97.2973	86.6667	10.6306
DS562856.1	67578304	-	0.0103692		60.3604	51.3158	9.04457
DS562856.1	67622426	+	0.000260095		81.25	60.3448	20.9052
DS562856.1	67622572	-	0.000153462	MCPH1	95.9184	78.8889	17.0295
DS562856.1	67622577	-	0.000153462	MCPH1	98	82.2222	15.7778
DS562856.1	67622582	-	0.000153462	MCPH1	95.9596	75.5556	20.404
DS562856.1	67622586	-	0.000153462	MCPH1	97	80	17
DS562856.1	67622588	-	0.000153462	MCPH1	97	82.4176	14.5824
DS562856.1	67622601	-	0.000153462	MCPH1	92.0792	71.4286	20.6506
DS562856.1	67622611	-	0.000153462	MCPH1	97.0297	81.3187	15.711
DS562856.1	67622618	-	0.000153462	MCPH1	97.0297	79.1209	17.9088
DS562856.1	67622633	+	0.000462067		96.0894	82.5758	13.5136
DS562856.1	67622634	-	0.000462067	MCPH1	97.0297	80.2198	16.8099
DS562856.1	67622640	+	0.000462067		95.5307	79.5455	15.9853
DS562856.1	67622664	+	0.00038374		95.5307	79.3893	16.1414
DS562856.1	67622665	-	0.00038374	MCPH1	93.9535	84.0659	9.88755
DS562856.1	67622686	+	0.00038374		93.2584	83.7209	9.5375
DS562856.1	67622687	-	0.00038374	MCPH1	99.537	88.0435	11.4936
DS562856.1	67622732	+	0.00038374		89.6396	81.0811	8.55856
DS562856.1	67861157	+	0.036339		95.9459	87.6712	8.27471
DS562856.1	67861158	-	0.036339		90	100	-10
DS562856.1	68801891	-	0.0267902		94.9239	87.1212	7.80265
DS562856.1	68801909	-	0.0267902		91.3706	78.0303	13.3403
DS562856.1	69184684	+	0.00265172	CSMD1	88.5167	81.0256	7.49111
DS562856.1	69184754	+	0.000360613	CSMD1	88.4615	78.6096	9.85191
DS562856.1	69184755	-	0.000360613		93.7931	79.2793	14.5138
DS562856.1	69184794	-	0.000360613		95.4545	83.7349	11.7196
DS562856.1	69184802	-	0.000360613		89.3939	83.7349	5.659
DS562856.1	69184880	-	0.000360613		93.3673	82.659	10.7084
DS562856.1	69184887	+	0.000589586	CSMD1	95.3846	85.9649	9.4197
DS562856.1	69184934	-	0.000589586		92.3858	84.6591	7.7267
DS562856.1	69184944	-	0.000589586		91.4141	83.0508	8.36329
DS562856.1	70413865	-	0.0251025		97.7612	88.9831	8.77814
DS562856.1	70413900	+	0.0251025	CSMD1	88.8889	100	-11.1111
DS562856.1	70413901	-	0.0251025		84.3284	76.2712	8.05717
DS562856.1	71014951	+	0.017359		0	38.0952	-38.0952
DS562856.1	73294985	+	0.00790935	SLC35F1	98.2759	87.234	11.0418
DS562856.1	73294986	-	0.00790935		88.2353	94.8718	-6.6365
DS562856.1	73295013	+	0.00790935	SLC35F1	95.3846	88.9706	6.41403
DS562856.1	73295014	-	0.00790935		100	84.6154	15.3846
DS562856.1	73295069	+	0.00790935	SLC35F1	92.9134	82.8358	10.0776
DS562856.1	73295115	-	0.00790935		91.866	82.8729	8.9931
DS562856.1	73295140	-	0.00790935		96.6507	88.4615	8.18918
DS562856.1	73295153	-	0.00790935		95.7143	86.2637	9.45055
DS562856.1	73340347	+	0.00164102	SLC35F1	96.8421	89.0756	7.76648
DS562856.1	73340373	+	0.00164102	SLC35F1	100	93.6364	6.36364
DS562856.1	73340390	+	0.00164102	SLC35F1	93.8272	85.1485	8.67865
DS562856.1	73340468	-	0.00164102		94.0299	85.3211	8.70875
DS562856.1	73340481	-	0.00164102		97.7612	88.0734	9.6878
DS562856.1	73384824	+	0.0315343	SLC35F1	92.2619	86.3636	5.89827
DS562856.1	73384832	+	0.0315343	SLC35F1	96.988	88.961	8.02691
DS562856.1	73384833	-	0.0315343		96.2264	86.5546	9.67179
DS562856.1	73384860	+	0.0315343	SLC35F1	84.4311	77.9221	6.50906
DS562856.1	73384861	-	0.0315343		90	75.2	14.8
DS562856.1	73384896	-	0.0315343		96.2733	85.7143	10.559
DS562856.1	73444706	+	0.0250924	SLC35F1	89.5062	78.9157	10.5905
DS562856.1	73444733	+	0.0250924	SLC35F1	96.8944	82.4242	14.4702
DS562856.1	73444734	-	0.0250924		96.124	83.4783	12.6458
DS562856.1	73444760	+	0.0250924	SLC35F1	93.125	86.4198	6.70525
DS562856.1	73444761	-	0.0250924		90.8397	83.6207	7.21901
DS562856.1	73444782	-	0.0250924		97.7099	85.3448	12.3651
DS562856.1	73444797	-	0.0250924		97.7273	88.7931	8.93417
DS562856.1	73482694	-	0.00509533		97.5	89.0411	8.4589
DS562856.1	73482712	-	0.011624		97.5	91.7808	5.71918
DS562856.1	73482719	-	0.0100481		96.25	90.411	5.83904
DS562856.1	73482753	-	0.0157409		98.75	89.0411	9.7089
DS562856.1	73482821	+	0.00058779		96.3158	91.2791	5.03672
DS562856.1	73482822	-	0.00058779		97.1223	88.0952	9.02706
DS562856.1	73482831	+	0.00058779		94.4444	66.6667	27.7778
DS562856.1	73482832	-	0.00058779		97.8723	88.189	9.68336
DS562856.1	73482853	-	0.000286005		95.0355	81.3953	13.6401
DS562856.1	73482889	-	0.000286005		84.4828	98	-13.5172
DS562856.1	73482924	+	0.00115674		97.4194	88.2353	9.18406
DS562856.1	73482991	+	0.00322235		98.5915	91.0714	7.52012
DS562856.1	73482992	-	0.00322235		98.125	86.5385	11.5865
DS562856.1	73482994	+	0.00322235		95.9596	90.2439	5.71569
DS562856.1	73482995	-	0.00322235		96.25	83.9744	12.2756
DS562856.1	73483021	+	0.00322235		99.4536	90.2299	9.22367
DS562856.1	73483022	-	0.00322235		95.625	85.8974	9.72756
DS562856.1	73483054	-	0.0167994		93.401	88.1481	5.25287
DS562856.1	73483114	+	0.00891101		98.2143	92.9825	5.23183
DS562856.1	74087843	+	0.00545215		96.9697	89.7638	7.20592
DS562856.1	74087865	-	0.00545215		96.5517	83.6735	12.8783
DS562856.1	74087886	+	0.00545215		92.0245	80.1587	11.8658
DS562856.1	74087887	-	0.00545215		88.7931	73.1959	15.5972
DS562856.1	74087910	+	0.00545215		89.1892	80.9339	8.25534
DS562856.1	74087911	-	0.00545215		92.2414	77.551	14.6904
DS562856.1	74087960	+	0.00545215		94.306	89.2562	5.04985
DS562856.1	74087961	-	0.00545215		94.7059	89.2562	5.44968
DS562856.1	74088001	-	0.00545215		93.5673	76.0331	17.5342
DS562856.1	74339456	+	0.00970681		92.6829	69.0476	23.6353
DS562856.1	74339465	+	0.00970681		92.6829	76.1905	16.4925
DS562856.1	74339605	-	0.00591819		91.6667	75	16.6667
DS562856.1	74339618	-	3.91328e-05		100	68.75	31.25
DS562856.1	74339625	-	0.000155339		83.3333	37.5	45.8333
DS562856.1	74339639	-	0.000503036		100	37.5	62.5
DS562856.1	74339668	-	0.0210116		41.6667	25	16.6667
DS562856.1	74618363	+	0.0458145	NCOA7	94.7368	100	-5.26316
DS562856.1	74618485	-	0.0458145		100	84.6154	15.3846
DS562856.1	74618491	-	0.0458145		100	95	5
DS562856.1	75205121	+	0.0402254		95.5882	90	5.58824
DS562856.1	75205141	+	0.0402254		96.0784	87.7778	8.30065
DS562856.1	75205142	-	0.0402254		91.018	84.3284	6.68961
DS562856.1	75205187	+	0.0402254		96.5174	89.8305	6.6869
DS562856.1	75205188	-	0.0402254		96.4286	90.2256	6.20301
DS562856.1	75748833	+	0.0227713	RNF146	98.9848	89.6104	9.37438
DS562856.1	75748843	+	0.0227713	RNF146	96.9072	90.9091	5.99813
DS562856.1	75748919	-	0.0227713		95.2381	80.1587	15.0794
DS562856.1	75748934	-	0.0227713		97.619	88.0952	9.52381
DS562856.1	76376635	+	0.0135535		90.5028	81.3187	9.18411
DS562856.1	76488750	+	0.00608727		5.02793	15.2778	-10.2498
DS562856.1	76488784	+	0.00608727		9.55056	19.5804	-10.0299
DS562856.1	76488785	-	0.00608727	NKAIN2	15.625	21.4286	-5.80357
DS562856.1	76488804	+	0.00608727		7.9096	17.4825	-9.57291
DS562856.1	76488805	-	0.00608727	NKAIN2	18.75	13.2653	5.48469
DS562856.1	77288079	+	0.0167202	TRDN	6.10329	20.1923	-14.089
DS562856.1	77288153	+	0.00682559	TRDN	4.91803	10.8844	-5.96632
DS562856.1	77288154	-	0.00682559		5.30303	15.625	-10.322
DS562856.1	77717436	+	0.00614994		96.7742	88.4615	8.31266
DS562856.1	77717589	-	0.00274964		100	93.4426	6.55738
DS562856.1	77717608	-	0.00274964		98.2143	90.4	7.81429
DS562856.1	77717644	-	0.00480921		97.3451	88.8	8.54513
DS562856.1	77777376	+	0.00756204		84.8485	71.223	13.6255
DS562856.1	77777396	+	0.00756204		87.3096	76.259	11.0507
DS562856.1	77777397	-	0.00756204	PKIB	87.0056	75.2941	11.7115
DS562856.1	77777405	-	0.00756204	PKIB	90.6593	80.4734	10.186
DS562856.1	77777413	+	0.00756204		90.404	82.0144	8.38965
DS562856.1	77777414	-	0.00756204	PKIB	95.6284	81.8713	13.7571
DS562856.1	77777455	-	0.00756204	PKIB	85.7923	79.7688	6.02356
DS562856.1	77934556	-	0.0468142		21.374	8.25688	13.1172
DS562856.1	78348858	+	0.00538617		71.6216	57.7778	13.8438
DS562856.1	78348980	-	0.000442496		96.732	79.8658	16.8663
DS562856.1	78348991	-	0.000442496		88.2353	78.6667	9.56863
DS562856.1	78348994	+	0.000442496		100	76.4706	23.5294
DS562856.1	78348995	-	0.000442496		94.7712	80	14.7712
DS562856.1	78348997	+	0.000442496		96.5517	70.5882	25.9635
DS562856.1	78349088	-	0.000657545		92.1569	64.7059	27.451
DS562856.1	79062537	+	0.0305139		78.8889	56.391	22.4979
DS562856.1	80508977	+	0.00265993	FAM184A	99.2701	91.2621	8.00794
DS562856.1	80508992	-	0.00265993		97.2973	85.443	11.8543
DS562856.1	80509052	-	0.00265993		91.5929	84.2424	7.3505
DS562856.1	80688856	+	0.00392707		0.787402	6.87023	-6.08283
DS562856.1	80688875	+	0.00392707		0.78125	9.16031	-8.37906
DS562856.1	80688926	+	0.00392707		1.25	9.1954	-7.9454
DS562856.1	80688927	-	0.00392707		1.47059	10.3896	-8.91902
DS562856.1	80688941	-	0.00392707		2.21402	7.79221	-5.57819
DS562856.1	80688972	-	0.00392707		1.83824	9.91379	-8.07556
DS562856.1	80907447	-	0.0396937		98.0519	89.1667	8.88528
DS562856.1	80907463	-	0.0396937		99.3631	92	7.36306
DS562856.1	80907494	-	0.0124278		96.8354	91.2698	5.5656
DS562856.1	80907509	-	0.00772333		96.2025	87.3016	8.90094
DS562856.1	80907512	-	0.00772333		98.1013	90.4762	7.62508
DS562856.1	80907578	+	0.00825445		92.8571	68.4211	24.4361
DS562856.1	80907703	-	0.00253201		90	75.6757	14.3243
DS562856.1	80907737	-	0.0225344		96.6667	86.4865	10.1802
DS562856.1	80907739	+	0.0225344		98.8372	78.5714	20.2658
DS562856.1	80907740	-	0.0225344		96.6667	89.1892	7.47748
DS562856.1	80907765	+	0.000679176		93.1034	83.9286	9.17488
DS562856.1	80907766	-	0.000679176		97.4026	83.0986	14.304
DS562856.1	80907816	-	0.00171407		94.8718	73.2394	21.6324
DS562856.1	80907951	-	0.000134897		97.0588	72.7273	24.3316
DS562856.1	80907954	-	0.000134897		100	69.697	30.303
DS562856.1	80908019	-	0.00056078		100	83.3333	16.6667
DS562856.1	80908046	+	7.55088e-05		97.561	86	11.561
DS562856.1	80908047	-	7.55088e-05		86.9565	93.3333	-6.37681
DS562856.1	80908950	+	0.0016263		95.1923	86.8421	8.3502
DS562856.1	80908957	+	0.000639511		97.1154	86.8421	10.2733
DS562856.1	80908958	-	0.000639511		97.0803	85.1064	11.9739
DS562856.1	80909015	+	2.69608e-05		94.1176	85.1351	8.98251
DS562856.1	80909016	-	2.69608e-05		95.0355	81.25	13.7855
DS562856.1	80909023	-	2.69608e-05		91.4894	76.0417	15.4477
DS562856.1	80909032	+	2.69608e-05		96.3964	89.2308	7.16563
DS562856.1	80909041	-	2.69608e-05		92	63.1579	28.8421
DS562856.1	80909057	+	2.69608e-05		89.1892	81.25	7.93919
DS562856.1	80909058	-	2.69608e-05		89.7436	77.6699	12.0737
DS562856.1	80909060	+	2.69608e-05		94.5946	87.5	7.09459
DS562856.1	80909061	-	2.69608e-05		94.8718	76.699	18.1728
DS562856.1	80909084	+	2.69608e-05		98.1982	87.5	10.6982
DS562856.1	80909085	-	2.69608e-05		98.2906	91.3462	6.94444
DS562856.1	80909095	-	2.69608e-05		93.1624	84.6154	8.54701
DS562856.1	80909103	-	2.49097e-05		97.4359	87.3786	10.0573
DS562856.1	80909110	-	2.49097e-05		95.7265	87.2549	8.47159
DS562856.1	80909112	+	2.49097e-05		98.5075	90.7407	7.76672
DS562856.1	80909113	-	2.49097e-05		98.2906	88.4615	9.82906
DS562856.1	80909133	+	2.49097e-05		94.7761	82.4074	12.3687
DS562856.1	80909134	-	2.49097e-05		100	63.1579	36.8421
DS562856.1	80909153	+	2.23444e-05		94.0299	88.785	5.2448
DS562856.1	80909154	-	2.23444e-05		96.5812	81.6514	14.9298
DS562856.1	80909164	+	6.47684e-05		96.8992	87.963	8.93626
DS562856.1	80909165	-	6.47684e-05		96.5517	87.156	9.39576
DS562856.1	80909185	-	6.47684e-05		93.1624	82.7273	10.4351
DS562856.1	80909203	-	6.47684e-05		99.1379	85.4545	13.6834
DS562856.1	80909206	-	6.47684e-05		95.7265	87.2727	8.45377
DS562856.1	81062944	+	0.0269712		93.9394	87.0588	6.88057
DS562856.1	81062972	+	0.0269712		81.8182	71.5976	10.2205
DS562856.1	81062973	-	0.0269712		84.4828	68.3544	16.1283
DS562856.1	81063011	+	0.0269712		92.1397	83.2335	8.90621
DS562856.1	81063012	-	0.0269712		91.4773	86.4198	5.05752
DS562857.1	4478966	+	0.00347872		1.91388	8.28402	-6.37015
DS562857.1	4479090	-	0.00347872		0.746269	9.40171	-8.65544
DS562857.1	10807849	+	0.00778048		10.4478	1.72414	8.72362
DS562857.1	10807854	+	0.00778048		10.4478	0	10.4478
DS562857.1	10807855	-	0.00778048		5.76923	0	5.76923
DS562857.1	10807864	+	0.00556531		7.46269	0	7.46269
DS562857.1	10807888	+	0.00556531		0	11.6667	-11.6667
DS562857.1	10807892	-	0.00556531		5.55556	0	5.55556
DS562857.1	10807893	+	0.00556531		0	8.33333	-8.33333
DS562857.1	10807894	-	0.00556531		5.55556	0	5.55556
DS562857.1	11568016	+	0.028788	ADAMTSL4	97.0588	87.4126	9.64624
DS562857.1	11568025	+	0.028788	ADAMTSL4	97.0588	90.8451	6.21375
DS562857.1	11568035	+	0.0356424	ADAMTSL4	90.5882	81.1189	9.46935
DS562857.1	12092987	+	0.0294976	C1orf56	95.4545	80	15.4545
DS562857.1	12093002	+	0.00761969	C1orf56	86.3636	75	11.3636
DS562857.1	15010753	+	0.0183012		96.8254	90.2778	6.54762
DS562857.1	15011242	+	0.0260231		94.5946	85.4839	9.11072
DS562857.1	15011243	-	0.0260231		96	90.9091	5.09091
DS562857.1	15011339	-	0.0330001		97.1751	89.4118	7.76338
DS562857.1	15011353	-	0.0412804		96.0674	90.1163	5.95114
DS562857.1	15011378	+	0.0412804		92.5	83.871	8.62903
DS562857.1	15011379	-	0.0412804		98.3425	88.3721	9.97045
DS562857.1	15011381	+	0.0412804		97.5	90.3226	7.17742
DS562857.1	15011438	+	0.00597167		100	92.4419	7.55814
DS562857.1	15017826	+	0.0204068		100	88.8889	11.1111
DS562857.1	20624578	-	0.0290703		95.9184	89.0909	6.82746
DS562857.1	20624609	+	0.0290703		96.2617	88.7574	7.50429
DS562857.1	20624610	-	0.0290703		98.6395	92.7273	5.91218
DS562857.1	20624672	+	0.0456952		96.729	86.3905	10.3384
DS562857.1	20624673	-	0.0456952		97.0297	85.3535	11.6762
DS562857.1	20624690	-	0.0456952		96.5854	91	5.58537
DS562857.1	20624723	-	0.0456952		97.5728	91.5423	6.03053
DS562857.1	21185741	+	0.0191446		96.1749	82.6667	13.5082
DS562857.1	21185764	+	0.0191446		93.4426	78.8079	14.6347
DS562857.1	21185838	-	0.0191446		94.1176	83.6134	10.5042
DS562857.1	21185854	-	0.0191446		94.1176	85.3556	8.762
DS562857.1	21185868	-	0.0191446		95.3586	86.25	9.10865
DS562857.1	24984402	+	0.0499789	PALMD	36	0	36
DS562857.1	33976326	+	0.0251447		6.19469	15.3846	-9.18993
DS562857.1	33976356	+	0.0251447		1.76991	13.4615	-11.6916
DS562857.1	33976485	-	0.0251447		20.8791	27.7778	-6.89866
DS562857.1	40231066	+	0.026493		95.0893	85.9574	9.13184
DS562857.1	40231126	+	0.026493		95	87.6596	7.34043
DS562857.1	40231133	+	0.026493		94.5205	86.5801	7.94046
DS562857.1	40231134	-	0.026493	CASQ2	95.8333	79.1667	16.6667
DS562857.1	40231204	-	0.026493	CASQ2	94.7826	87.156	7.62665
DS562857.1	40881148	+	0.0426176		94.7917	88.8889	5.90278
DS562857.1	40881181	+	0.0426176		96.3158	90.8497	5.46612
DS562857.1	40881182	-	0.0426176		98.1013	90.604	7.49724
DS562857.1	40881222	+	0.0426176		95	88	7
DS562857.1	40881223	-	0.0426176		92.4528	84.5638	7.88907
DS562857.1	47225038	+	0.00261563		88.1356	76	12.1356
DS562857.1	47225187	-	0.00161945		95.3125	72.3077	23.0048
DS562857.1	47225239	+	0.00161945		98.2143	81.9672	16.2471
DS562857.1	47225240	-	0.00443824		96.875	89.2308	7.64423
DS562857.1	49579016	+	2.83417e-06		95.8824	80.5755	15.3068
DS562857.1	49579021	+	2.83417e-06		91.716	84.1727	7.54331
DS562857.1	49579031	+	1.37852e-06		98.8235	85.6115	13.212
DS562857.1	49579070	+	1.37852e-06		95.2663	78.4173	16.849
DS562857.1	49579071	-	1.37852e-06		90.5473	76.7956	13.7517
DS562857.1	49579085	+	1.37852e-06		88.5542	74.4526	14.1017
DS562857.1	49579086	-	1.37852e-06		85.7843	71.2707	14.5136
DS562857.1	49579112	+	1.37852e-06		93.8967	81.5951	12.3016
DS562857.1	49579113	-	1.37852e-06		95.098	80.3279	14.7702
DS562857.1	49579119	+	1.37852e-06		97.6526	86.4198	11.2328
DS562857.1	49579133	+	1.37852e-06		92.9577	82.0988	10.859
DS562857.1	49579216	-	2.12145e-06		93.5644	86.7403	6.82402
DS562857.1	49579223	-	2.91036e-06		85.1485	74.1758	10.9727
DS562857.1	51257108	+	0.0404037		77.5	65.3061	12.1939
DS562857.1	51257229	-	0.0404037	WDR63	78.5714	60.1449	18.4265
DS562857.1	53569579	+	0.0152016		95.098	89.5954	5.50266
DS562857.1	53569599	+	0.0152016		96.5517	84.8837	11.668
DS562857.1	53569648	+	0.0152016		94.5274	85.7143	8.81308
DS562857.1	53569649	-	0.0152016		96.0894	83.5714	12.518
DS562857.1	53569651	+	0.0152016		94.7368	76.8116	17.9252
DS562857.1	53569652	-	0.0152016		92.7778	82.1429	10.6349
DS562857.1	53569678	-	0.0152016		93.3333	84.2857	9.04762
DS562857.1	53887467	+	0.0021478		50.6122	57.5916	-6.97938
DS562857.1	53887532	+	0.0021478		19.4215	34.0426	-14.6211
DS562857.1	53887533	-	0.0021478		23.9796	38.5965	-14.6169
DS562857.1	53887539	-	0.0021478		21.2121	28.4884	-7.27625
DS562857.1	53887543	-	0.0021478		19.2893	29.2398	-9.95043
DS562857.1	53887552	-	0.0021478		23.1156	31.7919	-8.67633
DS562857.1	53887593	+	0.0021478		12.766	22.449	-9.68302
DS562857.1	53887594	-	0.0021478		18.593	33.3333	-14.7404
DS562857.1	53887611	+	0.0021478		4.25532	24.4898	-20.2345
DS562857.1	53887619	+	0.0021478		4.25532	24.4898	-20.2345
DS562857.1	53887660	+	0.0021478		8.51064	20.8333	-12.3227
DS562857.1	53887664	+	0.0021478		25.7143	18.1818	7.53247
DS562857.1	59093151	-	0.000448142	ST6GALNAC3	94.5946	86.1111	8.48348
DS562857.1	59093168	+	0.000448142		94.382	83.8235	10.5585
DS562857.1	59093169	-	0.000448142	ST6GALNAC3	91.6667	76.087	15.5797
DS562857.1	59093175	+	0.000448142		95.5056	83.5821	11.9235
DS562857.1	59093176	-	0.000448142	ST6GALNAC3	96.1039	67.3913	28.7126
DS562857.1	59093208	+	0.000448142		94.382	85.2941	9.0879
DS562857.1	59093209	-	0.000448142	ST6GALNAC3	98.75	74.4681	24.2819
DS562857.1	59093239	-	0.000448142	ST6GALNAC3	96.25	82.9787	13.2713
DS562857.1	61078127	-	0.0275607		100	93.8776	6.12245
DS562857.1	61078190	-	0.0275607		81.4815	100	-18.5185
DS562857.1	65628212	-	0.0331348		77.5	60.9756	16.5244
DS562857.1	65628215	-	0.0331348		85	65.8537	19.1463
DS562857.1	65686986	-	0.0298251		100	85.7143	14.2857
DS562857.1	65687008	-	0.0298251		97.619	85.7143	11.9048
DS562857.1	65906528	-	0.034848		5.15464	16.6667	-11.512
DS562857.1	65906606	-	0.0468786		3.09735	10.9827	-7.88531
DS562857.1	65906627	-	0.0468786		0.877193	8.09249	-7.21529
DS562857.1	65915684	-	0.0451084		94.0476	82.6667	11.381
DS562857.1	66004034	+	0.0353541		34.5679	44.1558	-9.58794
DS562857.1	66004167	+	0.00812426		2.68456	17.7966	-15.112
DS562857.1	66004174	+	0.0134957		3.3557	17.094	-13.7383
DS562857.1	66004175	-	0.0134957		1.50754	11.4094	-9.90186
DS562857.1	66004208	+	0.0202564		3.62319	21.2121	-17.5889
DS562857.1	66004209	-	0.0202564		5.33333	16.9591	-11.6257
DS562857.1	66004218	+	0.0390609		4.44444	16.4948	-12.0504
DS562857.1	66004219	-	0.0390609		3.11111	12.7168	-9.60565
DS562857.1	66004222	+	0.0390609		2.94118	18.0851	-15.1439
DS562857.1	66004223	-	0.0390609		4	12.1387	-8.13873
DS562857.1	66004226	+	0.0390609		9.02256	17.2043	-8.18174
DS562857.1	66004227	-	0.0390609		6.22222	17.341	-11.1188
DS562857.1	66004228	+	0.0390609		3.125	17.2414	-14.1164
DS562857.1	66004229	-	0.0390609		5.33333	13.2948	-7.96146
DS562857.1	66004238	-	0.0467509		3.55556	13.8728	-10.3173
DS562857.1	66141215	+	0.00161461	SLC35D1	99.2126	81.8898	17.3228
DS562857.1	66142292	-	0.00426383		88.3721	68.4211	19.951
DS562857.1	66142320	-	0.00426383		88.6364	65.7895	22.8469
DS562857.1	66142322	-	0.00426383		90.9091	75.6757	15.2334
DS562857.1	66142326	-	0.00426383		97.7273	78.9474	18.7799
DS562857.1	66142332	-	0.00426383		95.4545	78.9474	16.5072
DS562857.1	66142334	-	0.00426383		84.0909	63.1579	20.933
DS562857.1	66142360	-	0.00426383		48.8372	23.6842	25.153
DS562857.1	66565631	-	0.00554829		9.30233	20.3704	-11.068
DS562857.1	66565685	+	0.0341602		1.31579	6.61157	-5.29578
DS562857.1	66565697	+	0.0341602		11.1842	18.1818	-6.99761
DS562857.1	66565731	+	0.0341602		5.33333	10.7438	-5.41047
DS562857.1	66565816	-	0.0341602		73.0337	57.8431	15.1906
DS562857.1	66565869	-	0.0196148		22.4719	34	-11.5281
DS562857.1	66632772	-	0.0165321	PDE4B	0.434783	8.88889	-8.45411
DS562857.1	66632901	-	0.000550662	PDE4B	0	5.26316	-5.26316
DS562857.1	66632956	-	0.00233114	PDE4B	0	5.7971	-5.7971
DS562857.1	66632962	-	0.00233114	PDE4B	0	5.7971	-5.7971
DS562857.1	66633022	+	0.00236429		0	6.45161	-6.45161
DS562857.1	66633073	-	0.00236429	PDE4B	0.309598	5.45455	-5.14495
DS562857.1	66633088	-	0.00236429	PDE4B	0.310559	6.15942	-5.84886
DS562857.1	66633100	-	0.00236429	PDE4B	1.24224	7.94224	-6.7
DS562857.1	66633105	-	0.0058048	PDE4B	0.619195	6.13718	-5.51799
DS562857.1	66791556	+	0.0104843		89.9281	77.1186	12.8094
DS562857.1	66791565	+	0.0104843		100	92.3729	7.62712
DS562857.1	66791742	+	0.0138345		99.1935	88.4615	10.732
DS562857.1	66791743	-	0.0138345	PDE4B	99.1071	92.6316	6.47556
DS562857.1	66791749	+	0.00914362		91.129	81.5534	9.57563
DS562857.1	66791936	-	0.0362927	PDE4B	95.122	88.1481	6.9738
DS562857.1	67203077	+	0.046216		53.2468	64.3836	-11.1368
DS562857.1	67203217	-	0.0347716		1.31579	10.8108	-9.49502
DS562857.1	67511457	+	0.0149245		15.7895	25	-9.21053
DS562857.1	67511490	+	0.00289653		31.5789	57.1429	-25.5639
DS562857.1	67511491	-	0.00289653		39.6226	23.3333	16.2893
DS562857.1	67511493	+	0.00289653		23.6842	35.7143	-12.0301
DS562857.1	67511513	+	0.000855693		39.0728	44.8819	-5.80904
DS562857.1	67511518	+	0.000855693		50.3311	71.2	-20.8689
DS562857.1	67511561	+	0.000855693		58.1081	74.7967	-16.6886
DS562857.1	67511562	-	0.000855693		58.125	73.7226	-15.5976
DS562857.1	67511569	+	0.0010177		58.7838	79.5082	-20.7244
DS562857.1	67511570	-	0.000710979		61.875	67.1533	-5.27828
DS562857.1	67511577	+	0.000691128		65.9864	81.3008	-15.3144
DS562857.1	67511578	-	0.000691128		68.125	76.6423	-8.51734
DS562857.1	67511581	+	0.000534666		60.5442	78.8618	-18.3176
DS562857.1	67511582	-	0.000534666		60	72.2628	-12.2628
DS562857.1	67511593	+	0.000911601		50	62.3116	-12.3116
DS562857.1	67511594	-	0.000911601		56.25	67.1533	-10.9033
DS562857.1	67511608	+	0.00109988		44.6429	60.804	-16.1612
DS562857.1	67511622	+	0.00127252		49.1071	60.804	-11.6969
DS562857.1	67511651	+	0.00127252		26.5766	36.3636	-9.78706
DS562857.1	67511652	-	0.00127252		34.2466	47.541	-13.2944
DS562857.1	67511665	+	0.000761793		45.6311	58.1395	-12.5085
DS562857.1	67511666	-	0.000761793		54.1096	61.4754	-7.36582
DS562857.1	67511669	-	0.000761793		37.931	53.6585	-15.7275
DS562857.1	67511685	-	0.00055113		39.0411	54.4715	-15.4304
DS562857.1	67511705	+	0.000110453		33.3333	52.6718	-19.3384
DS562857.1	67511706	-	0.000110453		40.1235	52.9412	-12.8177
DS562857.1	67511768	+	7.76291e-05		55.7522	76.5957	-20.8435
DS562857.1	67511771	+	0.000138459		100	93.5484	6.45161
DS562857.1	67511772	-	0.000106511		46	53.271	-7.27103
DS562857.1	67511786	-	0.000476926		72.7273	81.8182	-9.09091
DS562857.1	67511789	+	0.000476926		45.6	55.5556	-9.95556
DS562857.1	67511790	-	0.000476926		90.9091	72.7273	18.1818
DS562857.1	67511802	+	0.00019919		38.4	51.2821	-12.8821
DS562857.1	67511805	+	0.00019919		52.4194	66.6667	-14.2473
DS562857.1	67511808	+	0.000115643		56.4516	66.6667	-10.2151
DS562857.1	67511814	+	0.00015172		32	51.2821	-19.2821
DS562857.1	67511816	+	0.00015172		47.5806	55.5556	-7.97491
DS562857.1	67511872	-	0.000799828		33.7209	43.0894	-9.3685
DS562857.1	67511889	-	0.000628279		32.1637	56.0976	-23.9338
DS562857.1	67511896	+	0.000628279		51.4286	44.898	6.53061
DS562857.1	67511897	-	0.000628279		40.6977	55.2846	-14.5869
DS562857.1	67511901	+	0.000628279		54.2857	46.9388	7.34694
DS562857.1	67511902	-	0.000628279		44.4444	63.8298	-19.3853
DS562857.1	67511905	-	0.000628279		58.6667	78.9474	-20.2807
DS562857.1	67511912	-	0.00177221		49.3333	66.6667	-17.3333
DS562857.1	67511913	+	0.00177221		47.1429	55.102	-7.95918
DS562857.1	67511914	-	0.00177221		49.3333	63.1579	-13.8246
DS562857.1	67511942	+	0.00305992		39.1026	48.5437	-9.44113
DS562857.1	67511943	-	0.00305992		32	49.1228	-17.1228
DS562857.1	67511963	+	0.00118101		47.4359	60.396	-12.9601
DS562857.1	67511964	-	0.00118101		37.6289	53.4591	-15.8303
DS562857.1	67511965	+	0.00118101		52.5641	58.4158	-5.85174
DS562857.1	67511966	-	0.00118101		40.4145	57.2327	-16.8182
DS562857.1	67511971	+	0.000991852		53.2468	61	-7.75325
DS562857.1	67511972	-	0.000991852		44.3878	57.8616	-13.4739
DS562857.1	67511977	+	0.00133898		35.0649	44.4444	-9.37951
DS562857.1	67511978	-	0.00133898		30.3922	37.1257	-6.73359
DS562857.1	67511992	+	0.000533542		33.3333	47.4747	-14.1414
DS562857.1	67511993	-	0.000398903		34.4828	40.1198	-5.637
DS562857.1	67511999	+	0.000925893		45.9459	64.6465	-18.7005
DS562857.1	67512000	-	0.000925893		45.3202	58.6826	-13.3624
DS562857.1	67512007	+	0.000605588		44.898	59.375	-14.477
DS562857.1	67512008	-	0.000605588		44.335	55.3571	-11.0222
DS562857.1	67512011	+	0.000511474		38.3562	63.2653	-24.9091
DS562857.1	67512012	-	0.000511474		45.098	50.8982	-5.80016
DS562857.1	67512046	+	0.000800703		22.695	32.2034	-9.50835
DS562857.1	67512050	+	0.00271224		29.7872	41.5254	-11.7382
DS562857.1	67512080	+	0.00323645		48.227	61.8644	-13.6375
DS562857.1	67512087	+	0.00323645		24.4604	38.9831	-14.5226
DS562857.1	67512118	+	0.00709038		45.3333	52.1739	-6.84058
DS562857.1	67512141	-	0.00709038		23.2558	31.3433	-8.08747
DS562857.1	67512151	-	0.00783571		15.1163	25.7576	-10.6413
DS562857.1	67512155	-	0.00783571		19.7674	34.3284	-14.5609
DS562857.1	67512162	-	0.00783571		29.0698	46.2687	-17.1989
DS562857.1	67648311	+	0.0156249	JAK1	100	94.9367	5.06329
DS562857.1	67648316	+	0.0156249	JAK1	96.4286	88.2353	8.19328
DS562857.1	67648398	-	0.0156249		98.1651	90.9091	7.25605
DS562857.1	67648437	-	0.0156249		98.1818	87.6033	10.5785
DS562857.1	67759935	+	0.0078026		95.7317	82.7869	12.9448
DS562857.1	67759963	+	0.00439498		95.7317	82.6446	13.0871
DS562857.1	67759964	-	0.00439498	CACHD1	95.2381	87.1622	8.07593
DS562857.1	67760017	-	0.000238079	CACHD1	96.8586	86.755	10.1037
DS562857.1	67760045	+	0.000213277		94.8052	88.806	5.99922
DS562857.1	67760062	+	0.000213277		94.1935	85.8209	8.37265
DS562857.1	67760063	-	0.000213277	CACHD1	92.8205	84.9711	7.84941
DS562857.1	67760096	+	0.000683869		97.7941	87.7193	10.0748
DS562857.1	67760097	-	0.000683869	CACHD1	94.898	84.9711	9.92686
DS562857.1	67760119	+	0.000683869		92.3077	80.5755	11.7322
DS562857.1	67760120	-	0.000683869	CACHD1	94.898	83.3333	11.5646
DS562857.1	67760135	+	0.000683869		95.3488	87.6812	7.66768
DS562857.1	67760145	+	0.000675525		99.2248	87.0504	12.1744
DS562857.1	67760157	+	0.000675525		96.9231	90.5797	6.34337
DS562857.1	67760158	-	0.000675525	CACHD1	97.931	87.4016	10.5295
DS562857.1	67760177	+	0.00126713		97.6	89.0511	8.54891
DS562857.1	67760178	-	0.00126713	CACHD1	97.973	88.4615	9.51143
DS562857.1	67760187	+	0.00126713		94.3548	88.9706	5.38425
DS562857.1	67760188	-	0.00126713	CACHD1	95.9459	83.9695	11.9765
DS562857.1	67760206	-	0.00126713	CACHD1	98.6577	83.2061	15.4516
DS562857.1	67760216	-	0.0010514	CACHD1	95.302	85.3846	9.9174
DS562857.1	67760227	-	0.000801986	CACHD1	97.9866	81.6794	16.3072
DS562857.1	67800792	-	0.0260382	CACHD1	95.977	89.5604	6.41657
DS562857.1	67804569	+	0.0347948		91.8919	82.6923	9.19958
DS562857.1	67804702	+	0.0260713		96.5517	89.5833	6.96839
DS562857.1	67804703	-	0.0313217	CACHD1	98.3333	90.4348	7.89855
DS562857.1	67804719	-	0.0313217	CACHD1	99.1667	93.1034	6.06322
DS562857.1	67821985	+	0.0391751		97.0588	81.3953	15.6635
DS562857.1	67822031	+	0.0391751		95.0495	83.7209	11.3286
DS562857.1	67822036	+	0.0391751		98.0198	88.0952	9.92456
DS562857.1	67822044	+	0.0391751		93	81.9277	11.0723
DS562857.1	67822058	+	0.0391751		92.3077	83.3333	8.97436
DS562857.1	67822148	-	0.0391751	CACHD1	98.75	82	16.75
DS562857.1	67869059	+	0.0464508		79.5181	72.1429	7.37522
DS562857.1	67877535	-	0.00106579	CACHD1	100	93.1034	6.89655
DS562857.1	67877563	+	0.00106579		93.0876	83.7838	9.30377
DS562857.1	67877564	-	0.00106579	CACHD1	95.5056	84.4828	11.0229
DS562857.1	67877639	-	0.00106579	CACHD1	95.1456	80.6667	14.479
DS562857.1	67961413	-	0.0179326		78.2609	48.2143	30.0466
DS562857.1	67961431	-	0.0179326		100	87.7193	12.2807
DS562857.1	68124407	-	0.000179117	ROR1	81.25	50	31.25
DS562857.1	68124417	-	0.000179117	ROR1	93.75	55	38.75
DS562857.1	68124421	-	0.000179117	ROR1	81.25	50	31.25
DS562857.1	68124438	+	0.000179117		58.6387	49.1018	9.53695
DS562857.1	68124460	+	0.000179117		63.6842	50.9091	12.7751
DS562857.1	68124462	+	0.000179117		62.3037	49.0909	13.2128
DS562857.1	68124474	+	0.000179117		61.5789	50.6024	10.9765
DS562857.1	68124475	-	0.000179117	ROR1	66.6667	53.1915	13.4752
DS562857.1	68124481	+	0.000179117		61.9048	50.303	11.6017
DS562857.1	68124482	-	0.000179117	ROR1	65.9574	55.3191	10.6383
DS562857.1	68124487	+	0.000179117		62.4339	50.6098	11.8241
DS562857.1	68124488	-	0.000179117	ROR1	66.6667	58.7413	7.92541
DS562857.1	68124489	+	0.000179117		63.4921	47.8528	15.6393
DS562857.1	68124490	-	0.000179117	ROR1	67.8571	58.042	9.81518
DS562857.1	68124494	+	0.000179117		59.5745	44.7853	14.7892
DS562857.1	68124495	-	0.000179117	ROR1	66.4286	53.2374	13.1912
DS562857.1	68124539	-	0.000179117	ROR1	59.4406	44.1379	15.3026
DS562857.1	68143471	-	0.00791786	ROR1	94.6154	88.5965	6.01889
DS562857.1	68143492	-	0.0194787	ROR1	98.4733	90.3509	8.12241
DS562857.1	68143516	+	0.0194787		95.6522	89.5105	6.14168
DS562857.1	68143526	+	0.0194787		96.2733	88.7324	7.5409
DS562857.1	68143556	+	0.0138339		98.1013	88.1119	9.98938
DS562857.1	68143573	+	0.0138339		66.879	47.8873	18.9917
DS562857.1	68143582	+	0.0138339		92.9936	80.2817	12.7119
DS562857.1	68143651	-	0.00423403	ROR1	96.9136	90.9091	6.00449
DS562857.1	68683858	-	1.10542e-06		85.9551	80.4688	5.48631
DS562857.1	68683918	-	4.59318e-07		92.1788	86.1538	6.02492
DS562857.1	68683952	+	2.96436e-06		97.561	91.8367	5.72424
DS562857.1	68683961	+	1.28749e-06		97.5758	91.0959	6.47987
DS562857.1	68684016	-	1.28749e-06		96.5909	86.1111	10.4798
DS562857.1	68684029	-	1.28749e-06		88.6364	79.1667	9.4697
DS562857.1	68684033	-	1.28749e-06		94.8864	83.3333	11.553
DS562857.1	68684040	-	1.28749e-06		97.1591	84.7222	12.4369
DS562857.1	68684055	-	5.5009e-06		96.5909	80.5556	16.0354
DS562857.1	68684065	-	6.09193e-06		96.0227	86.1111	9.91162
DS562857.1	68893505	+	0.0440218		97.549	87.9195	9.62956
DS562857.1	68893508	+	0.0440218		98.0392	87.0748	10.9644
DS562857.1	68893601	-	0.0440218	ATG4C	90.3509	80.5195	9.8314
DS562857.1	69658604	+	0.00129159		91.875	76.7606	15.1144
DS562857.1	69658605	-	0.00129159	NFIA	100	90.4762	9.52381
DS562857.1	69658634	+	0.00129159		88.75	77.305	11.445
DS562857.1	69658651	+	0.00129159		97.4843	84.2857	13.1986
DS562857.1	69658652	-	0.00129159	NFIA	94.1935	88.8889	5.30466
DS562857.1	69658661	+	0.00129159		94.3038	86.1314	8.17241
DS562857.1	69658662	-	0.00129159	NFIA	95.6522	87.5	8.15217
DS562857.1	69658667	+	0.00129159		96.7949	87.4074	9.38746
DS562857.1	69658704	-	0.00129159	NFIA	93.1677	80.7407	12.427
DS562857.1	69658717	-	0.00129159	NFIA	95.6522	89.8551	5.7971
DS562857.1	69799835	+	3.88436e-06		95.1807	89.6296	5.55109
DS562857.1	69799865	+	1.10594e-06		95.1515	88.1481	7.00337
DS562857.1	69799866	-	1.10594e-06	NFIA	95	78.3505	16.6495
DS562857.1	69799875	-	1.10594e-06	NFIA	95.8333	84.5361	11.2973
DS562857.1	69799889	+	1.10594e-06		96.9325	86.4662	10.4663
DS562857.1	69799890	-	1.10594e-06	NFIA	91.6667	82.4742	9.19244
DS562857.1	69799918	+	1.10594e-06		92.1986	78.5714	13.6272
DS562857.1	69799919	-	1.10594e-06	NFIA	94.1667	79.3814	14.7852
DS562857.1	69799941	+	1.10594e-06		95.7447	79.5918	16.1528
DS562857.1	69799944	+	1.10594e-06		87.9433	79.5918	8.35143
DS562857.1	69799945	-	1.10594e-06	NFIA	93.125	87.5969	5.5281
DS562857.1	69799947	+	1.10594e-06		95.0355	79.5918	15.4436
DS562857.1	69799948	-	1.10594e-06	NFIA	95.6522	88.4615	7.19064
DS562857.1	69799986	+	1.40383e-06		96.124	87.9121	8.21194
DS562857.1	69799987	-	1.40383e-06	NFIA	97.5309	90	7.53086
DS562857.1	69800005	-	1.88256e-06	NFIA	97.5309	87.7863	9.7446
DS562857.1	69800011	-	1.88256e-06	NFIA	98.1595	89.313	8.84653
DS562857.1	69800027	+	1.6148e-06		96.8944	90.5063	6.38808
DS562857.1	69800048	+	2.34573e-06		97.5155	89.2405	8.27502
DS562857.1	69800194	+	0.00881887		87.5	93.75	-6.25
DS562857.1	69807752	-	0.000307517	NFIA	82.8571	73.6842	9.17293
DS562857.1	69807771	+	1.78337e-06		89.8551	77.5862	12.2689
DS562857.1	69807785	+	1.78337e-06		92.7885	83.908	8.88042
DS562857.1	69807810	+	1.99653e-06		86.8293	77.4566	9.37262
DS562857.1	69807826	+	1.99653e-06		85.5721	78.4884	7.08377
DS562857.1	69807827	-	1.99653e-06	NFIA	85.1852	73.0337	12.1515
DS562857.1	69807844	+	1.99653e-06		95.2381	81.4815	13.7566
DS562857.1	69807845	-	1.99653e-06	NFIA	94.0092	79.558	14.4512
DS562857.1	69807856	-	1.99653e-06	NFIA	90.8257	75.6906	15.1351
DS562857.1	69807859	-	1.99653e-06	NFIA	85.3211	77.0492	8.27192
DS562857.1	69807890	+	1.99653e-06		94.7977	87.7551	7.04259
DS562857.1	69807891	-	1.99653e-06	NFIA	92.6606	77.5956	15.0649
DS562857.1	69807901	+	1.99653e-06		93.6416	86.014	7.62763
DS562857.1	69807925	+	1.99653e-06		97.093	89.726	7.367
DS562857.1	69807928	+	1.99653e-06		95.9302	85.6164	10.3138
DS562857.1	69807954	+	2.58498e-06		95.9064	86.9863	8.92013
DS562857.1	69807955	-	2.58498e-06	NFIA	95.8333	83.5526	12.2807
DS562857.1	69807971	-	2.58498e-06	NFIA	98.2143	84.2105	14.0038
DS562857.1	69808008	-	3.93901e-06	NFIA	95.2663	88.8158	6.45048
DS562857.1	69840068	+	0.00347614		100	88.0952	11.9048
DS562857.1	69840105	+	0.0232976		98.4127	88.0952	10.3175
DS562857.1	69840109	+	0.0232976		90.4762	78.5714	11.9048
DS562857.1	69840240	-	0.0232976	NFIA	88.0952	100	-11.9048
DS562857.1	69840267	-	0.0232976	NFIA	90.4762	100	-9.52381
DS562857.1	69850035	+	8.53372e-07		86.8132	69.6629	17.1503
DS562857.1	69850090	+	2.48537e-06		68.8889	51.1364	17.7525
DS562857.1	69850137	-	0.000181589	NFIA	95.1807	85	10.1807
DS562857.1	69850146	-	8.46897e-05	NFIA	97.3451	85.0394	12.3058
DS562857.1	69850151	-	0.000130548	NFIA	95.5752	81.746	13.8292
DS562857.1	69850158	-	0.000130548	NFIA	95.6522	86.6142	9.038
DS562857.1	69850167	-	0.000130548	NFIA	94.9153	83.3333	11.5819
DS562857.1	69850187	-	0.000130548	NFIA	93.3333	78.9062	14.4271
DS562857.1	69850197	-	0.000130548	NFIA	95.082	86.7188	8.36322
DS562857.1	69850207	+	0.000130548		97.3214	77.4775	19.844
DS562857.1	69850208	-	0.000130548	NFIA	95.9016	84.4961	11.4055
DS562857.1	69850212	+	0.000130548		99.1071	83.7838	15.3234
DS562857.1	69850217	+	0.000130548		96.4286	80.1802	16.2484
DS562857.1	69850218	-	0.000130548	NFIA	96.0784	78.7879	17.2906
DS562857.1	69850228	+	0.000130548		91.9643	79.2793	12.685
DS562857.1	69850229	-	0.000130548	NFIA	86.7647	57.1429	29.6218
DS562857.1	69850232	+	0.000130548		94.6429	80.1802	14.4627
DS562857.1	69850233	-	0.000130548	NFIA	98.6486	76.7442	21.9045
DS562857.1	69850237	+	0.000271929		95.4955	78.1818	17.3137
DS562857.1	69850238	-	0.000271929	NFIA	95.9459	74.4186	21.5273
DS562857.1	69850243	+	0.000271929		97.2727	82.5688	14.7039
DS562857.1	69850244	-	0.000271929	NFIA	97.2603	81.3953	15.8649
DS562857.1	69850261	+	0.000271929		93.6364	84.2593	9.3771
DS562857.1	69850265	+	0.000271929		96.3636	83.3333	13.0303
DS562857.1	69850266	-	0.000271929	NFIA	96.9697	87.2093	9.76039
DS562857.1	69850278	+	0.00010612		96.6667	88	8.66667
DS562857.1	69850288	-	4.2436e-05	NFIA	98	84.6154	13.3846
DS562857.1	69850305	+	4.09023e-05		100	91.6667	8.33333
DS562857.1	69850306	-	4.09023e-05	NFIA	98.0769	88.4615	9.61538
DS562857.1	69850340	+	3.83233e-05		96.7742	87.3134	9.46076
DS562857.1	69850352	+	6.42695e-05		94.1935	88.806	5.38758
DS562857.1	69880659	-	0.00669228	NFIA	100	88.2353	11.7647
DS562857.1	69880705	+	0.00848414		96.4401	91.1111	5.32902
DS562857.1	69880706	-	0.00848414	NFIA	95.4545	76.4706	18.984
DS562857.1	69880812	-	0.00848414	NFIA	97.0588	84.7619	12.2969
DS562857.1	69880818	-	0.00848414	NFIA	94.7059	82.8571	11.8487
DS562857.1	69880826	+	0.00848414		100	91.6667	8.33333
DS562857.1	69880842	+	0.00848414		92.8571	87.5	5.35714
DS562857.1	69910032	+	0.0213021		100	85.9649	14.0351
DS562857.1	69926801	+	0.00238432		94.7368	78.2178	16.519
DS562857.1	69926834	+	0.00238432		96.4912	86.1386	10.3526
DS562857.1	69926836	+	0.00238432		93.8053	76.2376	17.5677
DS562857.1	69926854	+	0.00238432		96.4912	87.8788	8.61244
DS562857.1	69926855	-	0.00238432	NFIA	95.6522	88	7.65217
DS562857.1	69926918	-	0.00238432	NFIA	96.988	89.2308	7.75718
DS562857.1	69927341	+	0.0255489		99.1071	90	9.10714
DS562857.1	69927378	-	0.0481166	NFIA	95.3846	85.4167	9.96795
DS562857.1	69927473	-	0.00765365	NFIA	98.5507	91.0448	7.50595
DS562857.1	69927512	-	0.00265546	NFIA	95.7143	88.8889	6.8254
DS562857.1	69927532	-	0.00201634	NFIA	97.2028	85.1064	12.0964
DS562857.1	69927567	+	0.00162347		96.1538	90.991	5.16286
DS562857.1	69927604	+	0.00506185		97.1963	88.5965	8.59977
DS562857.1	69927616	+	0.0024072		100	90.3509	9.64912
DS562857.1	69927634	+	0.00254604		99.0654	90.2655	8.79993
DS562857.1	69927659	+	0.00254604		88.6792	82.4561	6.2231
DS562857.1	69927668	+	0.00254604		99.0476	91.4286	7.61905
DS562857.1	69927743	-	0.0284782	NFIA	92.6316	86.9822	5.64933
DS562857.1	69927748	+	0.00616225		94.4444	100	-5.55556
DS562857.1	69927749	-	0.00616225	NFIA	93.1579	87.574	5.58393
DS562857.1	69927782	+	0.00790935		100	93.75	6.25
DS562857.1	69927784	+	0.00790935		100	93.75	6.25
DS562857.1	69927788	+	0.00790935		100	93.75	6.25
DS562857.1	69927806	+	0.0122152		100	87.5	12.5
DS562857.1	70035417	+	0.00142488		83.8235	76.3636	7.45989
DS562857.1	70035452	+	0.00142488		92.029	83.3333	8.69565
DS562857.1	70035453	-	0.00142488		94.5205	88.5714	5.94912
DS562857.1	70035473	+	0.00142488		94.9275	83.3333	11.5942
DS562857.1	70035475	+	0.00142488		97.1014	83.3333	13.7681
DS562857.1	70035492	+	0.00142488		96.2406	86.875	9.3656
DS562857.1	70035493	-	0.00142488		96.5753	83.4783	13.0971
DS562857.1	70035494	+	0.00142488		97.7778	87.5	10.2778
DS562857.1	70035495	-	0.00142488		98.6395	89.3805	9.25892
DS562857.1	70035502	+	0.00142488		97.037	88.6076	8.42944
DS562857.1	70035503	-	0.00142488		97.9452	90.7563	7.1889
DS562857.1	70035519	+	0.00142488		89.3939	80.7947	8.59924
DS562857.1	70035520	-	0.00142488		92.5676	84.8739	7.69362
DS562857.1	70035523	+	0.00142488		93.75	66.6667	27.0833
DS562857.1	70035524	-	0.00142488		98.6301	89.916	8.71417
DS562857.1	70035531	-	0.00142488		96.6216	89.916	6.70566
DS562857.1	70035549	-	0.00142488		91.8919	82.3529	9.53895
DS562857.1	70065696	+	0.0440218		95.4545	87.1795	8.27506
DS562857.1	70065705	+	0.0440218		97.7273	89.6104	8.11688
DS562857.1	70065715	+	0.0440218		95.935	89.1192	6.81579
DS562857.1	70065722	+	0.0440218		95.935	90.625	5.30996
DS562857.1	70065735	+	0.0440218		93.0894	86.0104	7.07907
DS562857.1	70065827	+	0.0321983		94.4162	88.2353	6.18095
DS562857.1	70065848	+	0.0107547		87.1658	78.9116	8.25421
DS562857.1	70065995	+	0.00537519		80.5195	69.7368	10.7826
DS562857.1	70066028	+	0.0131652		90.9091	73.6842	17.2249
DS562857.1	70066036	+	0.0253372		98.7013	86.8421	11.8592
DS562857.1	71882676	+	0.00709038	CDK5RAP2	90.9091	83.3333	7.57576
DS562857.1	71882702	+	0.00709038	CDK5RAP2	81.7073	23.0769	58.6304
DS562857.1	71882703	-	0.00709038		88.5965	27.7778	60.8187
DS562857.1	71882723	+	0.00709038	CDK5RAP2	91.358	82.0513	9.30674
DS562857.1	71882737	-	0.00709038		94.7826	85.1852	9.59742
DS562857.1	77681473	+	0.000626908	WHRN	87.4214	73.913	13.5083
DS562857.1	77681506	+	0.000626908	WHRN	92.4528	82.7586	9.69421
DS562857.1	77681522	+	0.000626908	WHRN	80.1282	74.7826	5.3456
DS562857.1	77681523	-	0.000626908		86.2069	72.2543	13.9526
DS562857.1	77681589	+	0.000626908	WHRN	94.4444	66.6667	27.7778
DS562857.1	77681590	-	0.000626908		83.3333	60.7955	22.5379
DS562857.1	77981912	-	0.0363855		91.3462	85.5072	5.83891
DS562858.1	808667	+	0.0201501		83.2	68.4685	14.7315
DS562858.1	808691	+	0.0390609		83.2	70.2703	12.9297
DS562858.1	808692	-	0.0390609		80.6202	72.8972	7.72296
DS562858.1	808693	+	0.0390609		84.8	78.3784	6.42162
DS562858.1	808735	-	0.0390609		79.845	71.028	8.81692
DS562858.1	808756	+	0.0187239		84.2697	76.0563	8.21332
DS562858.1	808777	+	0.0187239		88.6364	78.8732	9.76312
DS562858.1	808779	+	0.0187239		93.1818	85.9155	7.26633
DS562858.1	808784	+	0.0187239		95.4023	84.507	10.8953
DS562858.1	808795	+	0.0187239		94.2529	84.507	9.74583
DS562858.1	808798	+	0.0187239		95.4023	83.0986	12.3037
DS562858.1	808803	+	0.0187239		96.5116	84.2857	12.2259
DS562858.1	808876	-	0.034089		84.6154	76.9231	7.69231
DS562858.1	808890	-	0.0223073		94.4444	83.0189	11.4256
DS562858.1	808942	+	2.95138e-05		91.0112	85.1852	5.82605
DS562858.1	808943	-	2.95138e-05		94.3396	77.7778	16.5618
DS562858.1	872723	-	0.0147916		93.8967	78.4211	15.4757
DS562858.1	872737	-	0.0147916		100	90.2439	9.7561
DS562858.1	1080204	+	9.74963e-06		2.83688	17.9245	-15.0876
DS562858.1	1080209	+	9.74963e-06		1.41844	16.9811	-15.5627
DS562858.1	1080217	+	9.74963e-06		0	11.3208	-11.3208
DS562858.1	1080218	-	9.74963e-06		2.65487	8.73786	-6.083
DS562858.1	1080246	+	9.74963e-06		1.41844	16.5049	-15.0864
DS562858.1	1080247	-	9.74963e-06		2.82258	12.2995	-9.47688
DS562858.1	1080280	-	9.74963e-06		2	10.6383	-8.6383
DS562858.1	1080289	-	9.74963e-06		0.796813	10.6383	-9.84149
DS562858.1	1127341	+	1.35855e-05		0.497512	6.13497	-5.63746
DS562858.1	1127360	+	1.35855e-05		0	5.55556	-5.55556
DS562858.1	1127370	+	1.35855e-05		0.5	6.79012	-6.29012
DS562858.1	1127371	-	1.35855e-05		0.980392	9	-8.01961
DS562858.1	1127398	-	1.35855e-05		0.478469	7.38916	-6.91069
DS562858.1	1697145	+	0.0332487		88	68.9655	19.0345
DS562858.1	1697154	+	0.0332487		89.3333	73.2759	16.0575
DS562858.1	1697275	-	0.0332487		88.4615	72.7273	15.7343
DS562858.1	1916952	+	0.00732634		92.7273	82.1656	10.5617
DS562858.1	1916973	+	0.00732634		94.5455	83.4395	11.106
DS562858.1	1917056	-	0.0256657		97.4684	87.7193	9.74906
DS562858.1	1917058	-	0.0256657		98.7342	87.931	10.8031
DS562858.1	5110715	+	0.0125299		100	86.6667	13.3333
DS562858.1	5110733	+	0.0125299		100	90	10
DS562858.1	5110738	+	0.0125299		94.4444	83.3333	11.1111
DS562858.1	5110769	+	0.0179926		100	92.8571	7.14286
DS562858.1	5142012	+	0.0106335		98.8166	90.411	8.40561
DS562858.1	5142108	-	0.0106335	ITGAV	94.7917	89.6552	5.13649
DS562858.1	5142155	+	0.0106335		97.9167	92.8571	5.05952
DS562858.1	5161716	+	0.0010394		97.449	87.931	9.51795
DS562858.1	5161752	+	0.0010394		93.8776	83.908	9.96951
DS562858.1	5161753	-	0.0010394	ITGAV	96.1538	86.0465	10.1073
DS562858.1	5161781	+	0.0010394		95.8115	85.5491	10.2624
DS562858.1	5161782	-	0.0010394	ITGAV	94.8454	80.8824	13.963
DS562858.1	5161820	-	0.0010394	ITGAV	97.9487	81.8841	16.0647
DS562858.1	5172656	+	0.0348107		86.8263	81.3953	5.431
DS562858.1	5172784	-	0.0348107	ITGAV	97.5758	86.1314	11.4444
DS562858.1	5172812	-	0.0348107	ITGAV	88.4848	75.3623	13.1225
DS562858.1	10809627	+	0.0419002		96.8254	81.4815	15.3439
DS562858.1	10809658	+	0.0419002		98.3871	90.7407	7.64636
DS562858.1	10809659	-	0.0419002		92.6471	100	-7.35294
DS562858.1	11825062	+	0.0425454		100	92.9825	7.01754
DS562858.1	11825082	+	0.0425454		100	94.7368	5.26316
DS562858.1	13332580	+	0.030441		96.0993	87.5576	8.54169
DS562858.1	13332675	-	0.030441		78.5714	64.5669	14.0045
DS562858.1	13871335	+	0.0278201		99.0338	87.931	11.1028
DS562858.1	13871356	-	0.0278201		95.4082	86.9318	8.47635
DS562858.1	14158972	+	0.00325458		78.2609	61.5385	16.7224
DS562858.1	14158983	+	0.00325458		89.1304	64.1026	25.0279
DS562858.1	14158991	+	0.00260494		73.913	46.1538	27.7592
DS562858.1	14159006	+	0.0214859		91.4894	74.359	17.1304
DS562858.1	15546474	+	0.0477988		70.4545	77.9661	-7.51156
DS562858.1	15546541	+	0.0477988		97.2973	83.5443	13.753
DS562858.1	15546551	+	0.0477988		100	86.0759	13.9241
DS562858.1	15546556	+	0.0477988		90.9091	83.5443	7.36479
DS562858.1	15546561	+	0.0477988		87.3874	79.7468	7.64055
DS562858.1	15546564	+	0.0477988		97.2973	84.8101	12.4872
DS562858.1	15546572	+	0.0477988		97.2727	87.3418	9.93096
DS562858.1	15546579	+	0.0477988		98.1982	83.3333	14.8649
DS562858.1	15546602	+	0.0477988		91.8605	81.8182	10.0423
DS562858.1	15546603	-	0.0477988		95.4545	71.9101	23.5444
DS562858.1	15546608	+	0.0477988		92.7536	81.25	11.5036
DS562858.1	15546609	-	0.0477988		89.7727	73.0337	16.739
DS562858.1	15546611	+	0.0477988		98.5507	77.0833	21.4674
DS562858.1	15546612	-	0.0477988		97.7273	75.2809	22.4464
DS562858.1	15546648	-	0.0460588		93.2584	76.4045	16.8539
DS562858.1	15546654	-	0.0357146		86.6667	70.1149	16.5517
DS562858.1	15547130	+	0.00604639		96.7742	86.8852	9.88895
DS562858.1	15547134	+	0.00604639		97.8495	85.2459	12.6036
DS562858.1	15547163	+	0.000420789		93.3333	86.6667	6.66667
DS562858.1	15547195	+	5.03359e-05		97.619	91.3043	6.3147
DS562858.1	15547216	+	5.03359e-05		98.2143	92.1739	6.04037
DS562858.1	15547277	-	5.03359e-05		93.6047	85.3503	8.25433
DS562858.1	15547303	-	5.03359e-05		96.5318	89.0323	7.49953
DS562858.1	15547306	+	5.03359e-05		97.7528	85.0467	12.7061
DS562858.1	15547307	-	5.03359e-05		94.2197	89.172	5.04768
DS562858.1	15547329	+	5.03359e-05		99.4382	90.6542	8.784
DS562858.1	15547356	+	1.72868e-05		97.191	84.1121	13.0789
DS562858.1	15547358	+	1.72868e-05		97.7528	83.9623	13.7905
DS562858.1	15547359	-	1.72868e-05		97.8142	89.5105	8.30372
DS562858.1	15547377	+	4.02671e-06		96.7213	85.0746	11.6467
DS562858.1	15547378	-	4.02671e-06		96.7213	88.8112	7.91012
DS562858.1	15547392	-	6.00633e-06		94.5355	86.7133	7.82223
DS562858.1	15557952	+	0.0156639		100	83.0508	16.9492
DS562858.1	17522144	+	0.0169235		62.8931	72	-9.10692
DS562858.1	17679187	-	0.0220196		13.0435	3.84615	9.19732
DS562858.1	17679240	+	0.0185579	DLX2	0.943396	6.03015	-5.08675
DS562858.1	17679418	+	0.00981863	DLX2	0	6.12245	-6.12245
DS562858.1	18112484	+	0.0198679		95.098	88.6228	6.47528
DS562858.1	18112514	+	0.0198679		92.0792	80.1205	11.9587
DS562858.1	18112527	+	0.0198679		94.0594	86.6667	7.39274
DS562858.1	18112528	-	0.0198679		91.7431	84.5745	7.16865
DS562858.1	18112547	+	0.0198679		89.5522	84.1463	5.4059
DS562858.1	20246641	+	0.0249063		0.546448	6.74847	-6.20202
DS562858.1	20246667	+	0.0249063		1.0929	6.21118	-5.11828
DS562858.1	20246738	-	0.0249063	DHRS9	0.526316	7.14286	-6.61654
DS562858.1	20246766	-	0.0249063	DHRS9	0.526316	9.74026	-9.21394
DS562858.1	29631135	+	0.0416272		82.2222	67.8571	14.3651
DS562858.1	29631138	+	0.0416272		77.7778	96.4286	-18.6508
DS562858.1	29631139	-	0.0416272		90	81.9672	8.03279
DS562858.1	29631149	+	0.0416272		77.7778	89.2857	-11.5079
DS562858.1	29631150	-	0.0416272		85	77.4194	7.58065
DS562858.1	29631152	+	0.0416272		86.0465	100	-13.9535
DS562858.1	29631153	-	0.0416272		94.8718	88.1356	6.7362
DS562858.1	29631231	+	0.037006		69.0583	58.6957	10.3626
DS562858.1	29631256	+	0.0287515		83.6449	74.3017	9.34318
DS562858.1	30692698	+	0.0238474		94.3262	82.8571	11.4691
DS562858.1	30692752	+	0.0238474		88.5714	76.4286	12.1429
DS562858.1	30692835	-	0.0238474		94.0789	83.871	10.208
DS562858.1	32008450	+	0.0461049	NR4A2	84	68.6567	15.3433
DS562858.1	32008567	-	0.0332142		90.8537	80.4196	10.4341
DS562858.1	32008575	-	0.0275171		75.7576	66.4336	9.32401
DS562858.1	32008577	-	0.0275171		86.6667	72.7273	13.9394
DS562858.1	32008591	+	0.0275171	NR4A2	72.4138	59.5238	12.89
DS562858.1	32008592	-	0.0275171		59.0361	46.8531	12.183
DS562858.1	32008604	+	0.0419661	NR4A2	89.6552	73.8095	15.8456
DS562858.1	32008610	+	0.0373115	NR4A2	93.1034	73.8095	19.2939
DS562858.1	32008612	+	0.0373115	NR4A2	89.6552	76.1905	13.4647
DS562858.1	32008615	+	0.0373115	NR4A2	86.2069	69.0476	17.1593
DS562858.1	32008630	+	0.0273644	NR4A2	92.8571	78.0488	14.8084
DS562858.1	32008642	+	0.0250504	NR4A2	89.6552	75	14.6552
DS562858.1	32008645	+	0.0176875	NR4A2	93.1034	75	18.1034
DS562858.1	32008648	+	0.0176875	NR4A2	82.7586	65	17.7586
DS562858.1	32008651	+	0.0176875	NR4A2	65.5172	60	5.51724
DS562858.1	32008653	+	0.0227953	NR4A2	86.2069	71.7949	14.412
DS562858.1	43062979	+	0.0356515	ZEB2	92.7928	79.4118	13.381
DS562858.1	43063104	-	0.0356515		95.2153	86.7816	8.4337
DS562858.1	43063107	-	0.0356515		86.1905	75.8621	10.3284
DS562858.1	43063131	-	0.0356515		91.4286	76	15.4286
DS562858.1	59972011	-	0.0223506		0	13.8462	-13.8462
DS562858.1	59972016	+	0.0223506	STEAP3	2.08333	10.6383	-8.55496
DS562858.1	59972017	-	0.0223506		1.92308	10.7692	-8.84615
DS562858.1	59972024	+	0.0123679	STEAP3	0	6.38298	-6.38298
DS562858.1	59972027	+	0.0123679	STEAP3	0	8.51064	-8.51064
DS562858.1	59972031	+	0.00978512	STEAP3	1.04167	10.6383	-9.59663
DS562858.1	59972038	+	0.00639808	STEAP3	0	8.51064	-8.51064
DS562858.1	59972042	+	0.00639808	STEAP3	1.04167	6.38298	-5.34131
DS562858.1	59972055	+	0.0012001	STEAP3	1.04167	8.69565	-7.65399
DS562858.1	59972063	+	0.0012001	STEAP3	1.53846	6.94444	-5.40598
DS562858.1	59972073	+	0.0002164	STEAP3	0	8.53659	-8.53659
DS562858.1	59972077	+	0.0002164	STEAP3	0	8.53659	-8.53659
DS562858.1	59972081	+	0.0002164	STEAP3	0.775194	8.53659	-7.76139
DS562858.1	59972086	+	0.000137172	STEAP3	0.769231	9.7561	-8.98687
DS562858.1	59972088	+	8.65863e-05	STEAP3	1.5625	7.40741	-5.84491
DS562858.1	59972104	+	5.74901e-05	STEAP3	0	6.25	-6.25
DS562858.1	59972108	+	5.74901e-05	STEAP3	0.78125	7.5	-6.71875
DS562858.1	59972135	+	5.74901e-05	STEAP3	0	7.5	-7.5
DS562858.1	59972163	+	9.36286e-06	STEAP3	0	5.45455	-5.45455
DS562858.1	59972184	+	9.36286e-06	STEAP3	0	5.45455	-5.45455
DS562858.1	59972186	+	9.36286e-06	STEAP3	0	5.45455	-5.45455
DS562858.1	59972187	-	9.36286e-06		1.40845	8.51064	-7.10219
DS562858.1	59972190	+	1.12054e-05	STEAP3	0	5.45455	-5.45455
DS562858.1	59972202	+	1.12054e-05	STEAP3	0	14.2857	-14.2857
DS562858.1	59972203	-	1.12054e-05		0	8.10811	-8.10811
DS562858.1	59972209	+	1.12054e-05	STEAP3	0	14.2857	-14.2857
DS562858.1	59972210	-	1.12054e-05		0	7.89474	-7.89474
DS562858.1	59972211	+	1.12054e-05	STEAP3	0	14.2857	-14.2857
DS562858.1	59972212	-	1.12054e-05		0	7.89474	-7.89474
DS562858.1	59972222	+	9.42473e-06	STEAP3	0	6.20155	-6.20155
DS562858.1	59972223	-	9.42473e-06		0	10.5263	-10.5263
DS562858.1	59972231	-	1.80642e-05		0	5	-5
DS562858.1	59972234	+	1.14481e-05	STEAP3	0.591716	6.97674	-6.38503
DS562858.1	59972253	+	8.33005e-06	STEAP3	0	5.42636	-5.42636
DS562858.1	59972254	-	8.33005e-06		2.38095	8.27586	-5.89491
DS562858.1	59972255	+	8.33005e-06	STEAP3	0	6.20155	-6.20155
DS562858.1	59972256	-	8.33005e-06		1.43541	6.89655	-5.46115
DS562858.1	59972267	+	8.66304e-06	STEAP3	0.598802	6.20155	-5.60275
DS562858.1	59972272	+	4.76648e-06	STEAP3	0	7.03125	-7.03125
DS562858.1	59972273	-	4.76648e-06		1.42857	7.58621	-6.15764
DS562858.1	59972287	+	1.04856e-05	STEAP3	0	5.46875	-5.46875
DS562858.1	59972288	-	1.58032e-05		1.90476	8.27586	-6.3711
DS562858.1	59972414	+	8.23481e-08	STEAP3	0.769231	6.49351	-5.72428
DS562858.1	59972423	+	8.23481e-08	STEAP3	0	7.79221	-7.79221
DS562858.1	59972441	+	3.39313e-07	STEAP3	0.769231	6.57895	-5.80972
DS562858.1	59972448	+	3.39313e-07	STEAP3	0.78125	10.3896	-9.60836
DS562858.1	59972492	+	0.00449601	STEAP3	0	7.14286	-7.14286
DS562858.1	59972507	+	0.00973622	STEAP3	0	7.14286	-7.14286
DS562858.1	61381309	-	0.00875798		79.845	69.9115	9.93346
DS562858.1	61381333	+	0.00875798		72.7749	63.1285	9.64638
DS562858.1	67418739	+	0.0259995		5.76923	18.3099	-12.5406
DS562858.1	67418749	+	0.0259995		8.3871	24.6479	-16.2608
DS562858.1	67418781	+	0.0259995		17.3077	33.0986	-15.7909
DS562858.1	67418782	-	0.0259995		24.7967	33.5165	-8.71974
DS562858.1	67418828	-	0.0259995		11.6935	23.6264	-11.9328
DS562858.1	67658910	+	0.0100158		88.8889	81.5385	7.35043
DS562858.1	67658982	+	0.0100158		89.5833	81.3559	8.2274
DS562858.1	67659027	-	0.0100158		99.2701	90.0763	9.19374
DS562858.1	67659057	-	0.0100158		97.8102	88.5496	9.2606
DS562858.1	67759359	-	0.00958785	BIN1	92.3077	87.027	5.28067
DS562858.1	67759368	+	0.00958785		95.4774	83.0065	12.4709
DS562858.1	67759369	-	0.00958785	BIN1	92.6923	85.4054	7.2869
DS562858.1	67759406	+	0.00958785		92.4623	86.1842	6.2781
DS562858.1	67759430	+	0.00958785		96.4103	88.8158	7.59447
DS562858.1	67759431	-	0.00958785	BIN1	95.6284	88.5135	7.1149
DS562858.1	67759463	-	0.00837171	BIN1	95.7219	90.1316	5.59035
DS562858.1	67837528	+	0.00896797		93.7778	86.9159	6.86189
DS562858.1	67837654	-	0.0238336		98.2659	90.3226	7.94332
DS562858.1	74732260	+	0.00947762		94.7368	80.315	14.4219
DS562859.1	564782	+	0.00495576		3.22581	13.7931	-10.5673
DS562859.1	564783	-	0.00495576		1.44928	11.7318	-10.2826
DS562859.1	564814	-	0.00706123		3.27103	11.5385	-8.26743
DS562859.1	564850	+	0.0170325		2.07254	11.3514	-9.27881
DS562859.1	564851	-	0.0170325		6.51163	13.7363	-7.22464
DS562859.1	564865	+	0.0116154		3.10881	14.5946	-11.4858
DS562859.1	564866	-	0.0116154		4.08163	10.4478	-6.36613
DS562859.1	564917	+	0.0251447		4.73684	16.3842	-11.6473
DS562859.1	564918	-	0.0251447		5.55556	17.6471	-12.0915
DS562859.1	564925	+	0.0108183		9.375	0	9.375
DS562859.1	564926	-	0.0108183		3.53535	15.4412	-11.9058
DS562859.1	564928	+	0.0108183		6.25	0	6.25
DS562859.1	564931	+	0.0108183		15.625	0	15.625
DS562859.1	564932	-	0.0108183		8.88889	0	8.88889
DS562859.1	564955	-	0.0108183		8.88889	0	8.88889
DS562859.1	564965	+	0.0108183		3.77358	10.5263	-6.75273
DS562859.1	564967	+	0.0108183		5.66038	12.069	-6.40859
DS562859.1	582588	-	0.037675		23.6735	32.4022	-8.72877
DS562859.1	582654	+	0.00709559		84.4444	62.7451	21.6993
DS562859.1	582781	-	0.0160395		9.30233	40.4255	-31.1232
DS562859.1	582792	+	0.0289892		63.6364	26.6667	36.9697
DS562859.1	582793	-	0.0289892		37.2093	65.9574	-28.7481
DS562859.1	582814	+	0.0231474		90.9091	100	-9.09091
DS562859.1	824774	-	0.0477736		4.24242	14.1732	-9.9308
DS562859.1	869916	+	0.0117238		1.7094	13.587	-11.8776
DS562859.1	869925	+	0.0117238		3.4188	11.413	-7.99424
DS562859.1	870002	-	0.0117238		27.0936	34.5178	-7.42417
DS562859.1	870026	+	0.0117238		19.697	11.1111	8.58586
DS562859.1	870027	-	0.0117238		11.33	16.7513	-5.42122
DS562859.1	887801	+	0.0291056		85	69.3069	15.6931
DS562859.1	887814	+	0.0291056		89.375	75.2475	14.1275
DS562859.1	931294	+	0.00398188		90.4977	85.1852	5.31255
DS562859.1	931312	+	0.00398188		87.7273	82.0106	5.71669
DS562859.1	931383	-	0.00752108		81.5029	75.817	5.6859
DS562859.1	931389	-	0.00752108		88.8889	79.7386	9.15033
DS562859.1	931391	-	0.00752108		93.6047	82.1192	11.4854
DS562859.1	931425	+	0.017033		95.5752	84.3023	11.2729
DS562859.1	931426	-	0.017033		93.0636	86.2745	6.78907
DS562859.1	931434	+	0.017033		91.8919	84.3023	7.58957
DS562859.1	931461	+	0.0116281		87.8378	79.0698	8.76807
DS562859.1	931462	-	0.0116281		86.3158	78.8462	7.46964
DS562859.1	931472	+	0.0116281		90.0901	84.2105	5.87956
DS562859.1	931473	-	0.0116281		94.2105	81.6456	12.565
DS562859.1	931477	+	0.0116281		97.2851	86.6279	10.6572
DS562859.1	931478	-	0.0116281		95.7672	90.5063	5.26087
DS562859.1	931489	+	0.0116281		93.6652	87.7907	5.87446
DS562859.1	931490	-	0.0116281		95.2632	86.0759	9.18721
DS562859.1	931519	+	0.0180539		88.3978	76.4706	11.9272
DS562859.1	931520	-	0.0180539		86.8421	77.8481	8.994
DS562859.1	931570	+	0.0180539		95	89.6296	5.37037
DS562859.1	1013522	-	0.0171925		100	63.6364	36.3636
DS562859.1	1013567	-	0.0171925		100	72.7273	27.2727
DS562859.1	1013583	-	0.0171925		100	81.8182	18.1818
DS562859.1	1217738	-	0.00678304		64.7059	54.7619	9.94398
DS562859.1	1217796	-	0.00678304		84.6154	65.1163	19.4991
DS562859.1	1217802	+	0.00356822		92.7536	81.6993	11.0543
DS562859.1	1217803	-	0.00356822		90.3846	69.7674	20.6172
DS562859.1	1217837	+	0.00576912		78.5366	68.4211	10.1155
DS562859.1	1217838	-	0.00576912		79.2746	73.3333	5.94128
DS562859.1	1353357	-	0.0196035		14.9425	27.1605	-12.218
DS562859.1	1353370	-	0.0196035		20.6897	30.8642	-10.1745
DS562859.1	1353385	-	0.0196035		8.04598	19.7531	-11.7071
DS562859.1	1570518	-	0.0185587		97.0588	58.8235	38.2353
DS562859.1	1570520	-	0.0185587		97.0588	67.6471	29.4118
DS562859.1	1570523	-	0.0185587		97.0588	79.4118	17.6471
DS562859.1	1570559	-	0.0185587		95.6522	72.3404	23.3117
DS562859.1	1570605	+	0.0185587		88.3212	81.6092	6.71197
DS562859.1	1570629	-	0.0185587		74.6377	64.6465	9.99122
DS562859.1	1620153	-	0.0347883		62.5	52.7273	9.77273
DS562859.1	1620162	-	0.0313585		85.7143	73.2143	12.5
DS562859.1	1620166	-	0.0126182		50	42.8571	7.14286
DS562859.1	1620172	+	0.0141892		81.1224	67.6471	13.4754
DS562859.1	1620173	-	0.0141892		84.375	73.2143	11.1607
DS562859.1	1620183	+	0.0141892		70.6186	56.8047	13.8138
DS562859.1	1620239	+	0.00586021		86.2434	74.4048	11.8386
DS562859.1	1620262	-	0.00586021		81.0345	74.6575	6.37695
DS562859.1	1620301	+	0.00586021		87.0504	68.4211	18.6293
DS562859.1	1620334	+	0.00993538		97.0149	85.4545	11.5604
DS562859.1	1620371	+	0.0117062		87.3684	78.8235	8.54489
DS562859.1	1620432	-	0.0177801		81.25	73.057	8.19301
DS562859.1	1706196	+	0.0208453		46.875	60	-13.125
DS562859.1	1706197	-	0.0208453		65.3846	33.3333	32.0513
DS562859.1	2081040	-	0.000257276		94.1176	87.5	6.61765
DS562859.1	2081045	-	0.000257276		97.0588	87.8049	9.25395
DS562859.1	2081067	-	0.000243215		82.3529	90.2439	-7.89096
DS562859.1	2081081	+	0.000243215		95.6989	85.5422	10.1568
DS562859.1	2081082	-	0.000243215		100	85.3659	14.6341
DS562859.1	2081128	+	0.000135793		98.895	83.7349	15.1601
DS562859.1	2081145	+	0.000135793		97.2067	83.0303	14.1764
DS562859.1	2081146	-	0.000135793		96.2963	88.2883	8.00801
DS562859.1	2081152	+	0.000135793		96.8	86.2069	10.5931
DS562859.1	2081153	-	0.000135793		93.4579	85.5856	7.87236
DS562859.1	2081165	-	0.000135793		97.2727	90.0901	7.18264
DS562859.1	2081167	-	0.000135793		99.0991	89.1892	9.90991
DS562859.1	2081204	+	0.000135793		97.4522	88.3871	9.06513
DS562859.1	2081205	-	0.000135793		98.2143	88.2883	9.926
DS562859.1	2081221	+	0.000135793		97.4522	89.7436	7.70864
DS562859.1	2081258	+	4.6359e-05		90.4459	84.3137	6.13213
DS562859.1	2081259	-	4.6359e-05		88.4298	82.6772	5.75259
DS562859.1	2081328	-	3.81714e-05		89.313	81.25	8.06298
DS562859.1	2127452	+	0.00129271		0	15	-15
DS562859.1	2127459	+	0.00129271		4.54545	15	-10.4545
DS562859.1	2127475	+	0.000331218		0	20	-20
DS562859.1	2127482	+	0.000331218		4.54545	20	-15.4545
DS562859.1	2354158	-	0.0209148		94.6237	84.2857	10.3379
DS562859.1	2354166	+	0.0209148		93.6508	81.4815	12.1693
DS562859.1	2354167	-	0.0209148		92.5532	82.8571	9.69605
DS562859.1	2354192	+	0.0209148		100	93.75	6.25
DS562859.1	2354193	-	0.0209148		77.6596	65.7143	11.9453
DS562859.1	2355548	-	0.0041663		86.1111	78.4946	7.61649
DS562859.1	2355608	-	0.0214216		95.4545	89.4737	5.98086
DS562859.1	2355620	+	0.0214216		87.5	69.5652	17.9348
DS562859.1	2625771	+	9.69183e-05		94.7917	87.6923	7.09936
DS562859.1	2625795	+	9.69183e-05		100	87.6923	12.3077
DS562859.1	2625835	+	9.69183e-05		95.7895	87.6923	8.09717
DS562859.1	2625836	-	9.69183e-05	TESC	95.9732	84.0708	11.9024
DS562859.1	2625883	-	9.69183e-05	TESC	95.4839	78.9474	16.5365
DS562859.1	2625901	-	9.69183e-05	TESC	89.1026	72.807	16.2955
DS562859.1	2637653	+	0.0493115		7.77778	14.5038	-6.72604
DS562859.1	2637663	+	0.0493115		16.6667	30.5344	-13.8677
DS562859.1	2637692	+	0.02444		5.02793	11.6279	-6.59997
DS562859.1	2637693	-	0.02444	TESC	3.93258	9.93789	-6.0053
DS562859.1	2637709	+	0.0171925		13.0682	27.3438	-14.2756
DS562859.1	2637710	-	0.0171925	TESC	12.9944	21.7391	-8.74478
DS562859.1	2637720	-	0.0171925	TESC	10.1124	18.5185	-8.40616
DS562859.1	2637747	+	0.00515581		9.62567	16.7702	-7.14452
DS562859.1	2637800	+	0.00359441		17.5824	25.1572	-7.57482
DS562859.1	2637837	+	0.00320883		5.19481	10.4294	-5.23464
DS562859.1	2637874	+	0.00537401		0.653595	7.36196	-6.70837
DS562859.1	2637897	+	0.0112437		4.57516	11.1801	-6.60496
DS562859.1	2637940	-	0.0222129	TESC	3.73832	11.7188	-7.98043
DS562859.1	2638059	+	0.0494389		7.14286	31.25	-24.1071
DS562859.1	2650834	+	0.0352065		96.732	89.5833	7.14869
DS562859.1	2650846	+	0.0352065		92.8105	80.6897	12.1208
DS562859.1	2669543	-	0.00504169		100	93.75	6.25
DS562859.1	2688852	+	0.0383199		81.8966	88.4211	-6.5245
DS562859.1	2688955	-	0.0132564		95.6522	87.0588	8.59335
DS562859.1	2688966	+	0.0148496		95.2381	82.5175	12.7206
DS562859.1	2688967	-	0.0148496		100	92.7083	7.29167
DS562859.1	2688991	+	0.00536003		97.3262	90.1408	7.18536
DS562859.1	2689038	-	0.00649947		97.093	91.9708	5.12222
DS562859.1	2823834	-	0.0142072	NOS1	82.5	74.5763	7.92373
DS562859.1	2823839	+	0.0142072		85.7143	72.549	13.1653
DS562859.1	2823865	+	0.0142072		89.2857	72	17.2857
DS562859.1	2823915	-	0.020421	NOS1	95.7447	74.6269	21.1178
DS562859.1	2823945	-	0.0270827	NOS1	81.25	64.1791	17.0709
DS562859.1	2823955	+	0.0270827		92.8571	80	12.8571
DS562859.1	2823956	-	0.0270827	NOS1	89.5833	71.6418	17.9415
DS562859.1	2824001	+	0.0270827		95.1807	85.1351	10.0456
DS562859.1	3513327	+	0.00425052		99.1736	83.9286	15.245
DS562859.1	3513366	+	0.00425052		96.6942	82.8829	13.8113
DS562859.1	3513368	+	0.00425052		96.6942	81.982	14.7122
DS562859.1	3513385	+	0.00425052		97.5	88.2883	9.21171
DS562859.1	3513388	+	0.00425052		96.6942	84.6847	12.0095
DS562859.1	3513395	+	0.00425052		97.4138	85.1852	12.2286
DS562859.1	3513472	-	0.00425052	TAOK3	93.3333	82.243	11.0903
DS562859.1	3513475	-	0.00425052	TAOK3	62.8571	56.0748	6.78238
DS562859.1	5709604	+	0.0377887		100	83.3333	16.6667
DS562859.1	6309342	+	0.0468055		100	88.8889	11.1111
DS562859.1	6309345	+	0.0468055		26.4957	33.7079	-7.21214
DS562859.1	6309357	-	0.0292095	ACACB	64.8649	81.6667	-16.8018
DS562859.1	6309366	-	0.0292095	ACACB	41.8919	54.2373	-12.3454
DS562859.1	6309397	+	0.026238		7.69231	22.7273	-15.035
DS562859.1	6309406	-	0.026238	ACACB	3.65854	8.95522	-5.29669
DS562859.1	6309458	+	0.00379923		1.2605	7.89474	-6.63423
DS562859.1	6309459	-	0.00525127	ACACB	0.793651	8.33333	-7.53968
DS562859.1	6309470	+	0.0108962		1.28205	8	-6.71795
DS562859.1	6309495	-	0.0108962	ACACB	1.5873	8.25688	-6.66958
DS562859.1	6309507	+	0.00938368		0	6.42857	-6.42857
DS562859.1	6309508	-	0.00938368	ACACB	3.96825	11.0092	-7.04092
DS562859.1	6309593	-	0.0014232	ACACB	0.961538	6.06061	-5.09907
DS562859.1	6309660	-	0.0155612	ACACB	48.1481	40.8451	7.30308
DS562859.1	6309662	+	0.0468142		35.7143	46.1538	-10.4396
DS562859.1	6309663	-	0.0468142	ACACB	39.0909	33.8028	5.28809
DS562859.1	6842020	+	0.0497233	SELPLG	77.451	65.2778	12.1732
DS562859.1	6842033	+	0.0476201	SELPLG	80	61.9048	18.0952
DS562859.1	6865325	-	0.0436211		97.1429	88.2353	8.90756
DS562859.1	6880762	+	0.0318963		26.4706	32.2581	-5.78748
DS562859.1	6880763	-	0.0318963		16.895	40.4145	-23.5195
DS562859.1	6880768	+	0.0318963		16.6667	22.5806	-5.91398
DS562859.1	7865241	+	0.000989741	FAM222A	91.2281	74.7368	16.4912
DS562859.1	7865298	+	0.000543868	FAM222A	92.0354	86.9565	5.07888
DS562859.1	7865358	-	0.000255616		97.3333	90	7.33333
DS562859.1	7865378	-	0.000255616		100	88.764	11.236
DS562859.1	7865380	-	0.000255616		98.7179	91.2088	7.50916
DS562859.1	7865440	+	0.000255616	FAM222A	98.0198	83.871	14.1488
DS562859.1	7865457	+	0.000623753	FAM222A	93.5644	83.871	9.69339
DS562859.1	7865479	+	0.000623753	FAM222A	95.5224	85.1613	10.3611
DS562859.1	7865480	-	0.000623753		97.619	88.961	8.65801
DS562859.1	7865544	-	0.000539627		96.4912	86.3905	10.1007
DS562859.1	7901892	+	0.031157	FAM222A	97.3214	90	7.32143
DS562859.1	7901893	-	0.031157		100	93.2039	6.79612
DS562859.1	7901912	-	0.00754746		98.374	93.2039	5.1701
DS562859.1	7970999	+	0.0171513		92.8994	86.9231	5.97633
DS562859.1	7971000	-	0.0171513	GLTP	86.3636	96	-9.63636
DS562859.1	7971056	-	0.0171513	GLTP	98.9744	92	6.97436
DS562859.1	7971121	-	0.0171513	GLTP	94.9495	89.0805	5.86904
DS562859.1	7976264	+	0.020421		96.7213	85.8333	10.888
DS562859.1	7976340	-	0.020421	GLTP	97.1963	89.9471	7.24917
DS562859.1	7976359	-	0.020421	GLTP	95.3704	89.9471	5.42328
DS562859.1	7976364	-	0.020421	GLTP	98.1481	92.0635	6.08466
DS562859.1	8237888	-	0.0456952		21.7391	10	11.7391
DS562859.1	8237914	-	0.0116536		26.087	47.619	-21.5321
DS562859.1	8237948	+	0.0116536	SMARCB1	1.52672	8.21918	-6.69246
DS562859.1	8237954	+	0.0116536	SMARCB1	3.05344	12.9252	-9.87173
DS562859.1	8237956	+	0.0116536	SMARCB1	0	8.16327	-8.16327
DS562859.1	8238068	-	0.00703614		19.2661	33.3333	-14.0673
DS562859.1	8238097	-	0.00804961		1.83486	12.6214	-10.7865
DS562859.1	8279183	+	0.00773384		1.875	12.4088	-10.5338
DS562859.1	8279224	+	0.00773384		1.88679	8.20896	-6.32216
DS562859.1	8279236	+	0.00773384		2.53165	9.70149	-7.16985
DS562859.1	8279250	+	0.00773384		6.28931	13.4328	-7.14353
DS562859.1	8279251	-	0.00773384		3.93701	14.7959	-10.8589
DS562859.1	8279308	-	0.00773384		7.42188	13.0653	-5.64345
DS562859.1	8714203	+	0.00649991		97.4227	89.5833	7.83935
DS562859.1	8714226	+	0.00649991		98.4456	90.1042	8.34143
[truncated: 14,743 more rows]
