# Supplementary material for: DNA methylome signatures of prenatal exposure to synthetic glucocorticoids in hippocampus and peripheral whole blood of female guinea pigs in early life
Source: Transl Psychiatry. 2021 Jan 18;11:63. doi: 10.1038/s41398-020-01186-6 (PMC7813870; doi:10.1038/s41398-020-01186-6)
Supplement: Supplementary file 5 — Suppl Table1C [file 41398_2020_1186_MOESM5_ESM.xlsx]

## Sheet: Table1C
Supplementary Table 1C
1044 DMCs common in the hippocampus and blood including genic and non-genic regions
chromosome	location	strand	gene	meth_diff_%_brain	meth_diff_%_blood
DS562855.1	4492780	-		6.98851	5.55556
DS562855.1	4492784	+		22.8179	9.51351
DS562855.1	4492785	-		9.06061	5.64209
DS562855.1	4997475	-		-8.10811	-16.8067
DS562855.1	4997537	+		7.98213	8.80464
DS562855.1	4997547	+		10.4412	7.98394
DS562855.1	4997569	+		8.23529	10.7047
DS562855.1	4997580	+		14.0441	6.93131
DS562855.1	4997584	+		6.65698	6.69938
DS562855.1	4997585	-		11.7013	7.14286
DS562855.1	4997598	-		20.8342	8.33333
DS562855.1	4997599	+		12.5735	6.58474
DS562855.1	4997600	-		14.6124	10.1726
DS562855.1	4997618	-		20.7131	9.17113
DS562855.1	4997625	-		17.9727	6.63452
DS562855.1	4997648	-		20.376	11.8021
DS562855.1	4997650	-		15.8498	10.9
DS562855.1	4997655	-		21.7119	9.97113
DS562855.1	5015375	-		16.0454	7.30166
DS562855.1	5164841	-		29.0909	10.6787
DS562855.1	5164868	+	NCALD	11.9444	14.4762
DS562855.1	5164901	+	NCALD	16.3636	10.1905
DS562855.1	5164923	+	NCALD	11.7929	25
DS562855.1	5164925	+	NCALD	17.4747	18.0048
DS562855.1	5164977	-		5.24215	8.41121
DS562855.1	18295045	+		-12.7296	-9.53694
DS562855.1	18295049	+		-9.41641	-11.9118
DS562855.1	18295061	+		-17.5773	-11.9095
DS562855.1	18295075	+		-20.1116	-10.0979
DS562855.1	18295076	-		-21.2196	-23.4848
DS562855.1	18295087	+		-8.95073	-10.3494
DS562855.1	18295088	-		-16.6649	-20.417
DS562855.1	18295094	+		-15.0104	-12.0056
DS562855.1	18295095	-		-8.46047	-22.5543
DS562855.1	18295123	-		-43.5	-35.2227
DS562855.1	18295130	-		-18.4524	-17.2269
DS562855.1	18295135	-		-18.6012	-11.2045
DS562855.1	18295145	-		-12.2024	-16.6667
DS562855.1	43681798	+		54.0162	30.0737
DS562855.1	43681799	-		52.8257	45.9134
DS562855.1	51894618	-		13.3269	7.21833
DS562855.1	51894642	-		7.13272	14.628
DS562855.1	51894752	+	ARHGEF3	12.9009	14.0109
DS562855.1	51894753	-		6.85877	9.92794
DS562855.1	51894763	+	ARHGEF3	11.8919	9.1699
DS562855.1	51894863	-		8.46063	12.3295
DS562855.1	61690872	+	SYNPR	13.7746	21.8391
DS562855.1	61690876	+	SYNPR	7.78566	20.3113
DS562855.1	61690879	+	SYNPR	7.78566	19.5573
DS562855.1	61690902	+	SYNPR	8.62096	15.7973
DS562855.1	61690931	+	SYNPR	10.9077	12.8879
DS562855.1	61690934	+	SYNPR	7.42424	16.6241
DS562856.1	16250330	+	MEF2C	-6.72845	-20.9501
DS562856.1	16250396	+	MEF2C	-11.3082	-23.5049
DS562856.1	22979748	-		10.4725	13.6308
DS562856.1	24760670	-		13.0969	6.07235
DS562856.1	24760687	-		17.7305	9.09091
DS562856.1	59306964	-		18.1901	21.4377
DS562856.1	59306971	-		14.2432	9.15704
DS562856.1	62619386	+	DPYSL2	20.1274	13.8651
DS562856.1	62619387	-		9.38697	17.4679
DS562856.1	62619392	-		8.98701	16.7468
DS562856.1	66920212	+	INTS9	5.45818	21.4286
DS562856.1	66920213	-		14.8189	45.6744
DS562856.1	66920229	-		14.4094	33.1541
DS562856.1	66920250	-		12.9199	29.1403
DS562856.1	66920253	-		14.0797	35.2502
DS562856.1	66920269	-		15.404	33.8235
DS562856.1	66920282	-		9.06052	33.8235
DS562856.1	67578109	+		17.3826	10.8772
DS562856.1	67578119	+		14.8503	14.6865
DS562856.1	67578127	+		18.0671	8.72727
DS562856.1	67578143	+		14.9929	14.3077
DS562856.1	67578144	-		14.9606	6.47321
DS562856.1	67578145	+		15.8758	10.7415
DS562856.1	67578146	-		19.364	7.54771
DS562856.1	67578172	+		18.2403	9.30403
DS562856.1	67578207	+		6.07372	12.5117
DS562856.1	67578208	-		14.2992	7.30897
DS562856.1	67578244	-		16.2445	5.57908
DS562856.1	67578250	-		11.5146	7.38481
DS562856.1	67578271	-		9.10809	6.16216
DS562856.1	67578273	-		13.6054	10.6306
DS562856.1	67578304	-		9.69388	9.04457
DS562856.1	73444706	+	SLC35F1	12.0689	10.5905
DS562856.1	73444733	+	SLC35F1	7.30623	14.4702
DS562856.1	73444734	-		12.7563	12.6458
DS562856.1	73444760	+	SLC35F1	11.2374	6.70525
DS562856.1	73444761	-		13.7265	7.21901
DS562856.1	73444782	-		15.7584	12.3651
DS562856.1	73444797	-		12.0736	8.93417
DS562856.1	80908950	+		9.53919	8.3502
DS562856.1	80908957	+		13.7072	10.2733
DS562856.1	80908958	-		8.78686	11.9739
DS562856.1	80909015	+		7.92627	8.98251
DS562856.1	80909023	-		7.63473	15.4477
DS562856.1	80909032	+		19.8569	7.16563
DS562856.1	80909057	+		19.2912	7.93919
DS562856.1	80909058	-		13.7559	12.0737
DS562856.1	80909060	+		22.8659	7.09459
DS562856.1	80909061	-		12.1212	18.1728
DS562856.1	80909084	+		22.224	10.6982
DS562856.1	80909085	-		16.4308	6.94444
DS562856.1	80909095	-		17.9345	8.54701
DS562856.1	80909103	-		15.7452	10.0573
DS562856.1	80909110	-		19.2636	8.47159
DS562856.1	80909112	+		17.917	7.76672
DS562856.1	80909113	-		15.5167	9.82906
DS562856.1	80909133	+		14.859	12.3687
DS562856.1	80909134	-		23.5507	36.8421
DS562856.1	80909153	+		14.84	5.2448
DS562856.1	80909154	-		12.1125	14.9298
DS562856.1	80909164	+		17.1442	8.93626
DS562856.1	80909165	-		8.25558	9.39576
DS562856.1	80909185	-		11.9875	10.4351
DS562856.1	80909203	-		11.2299	13.6834
DS562856.1	80909206	-		10.361	8.45377
DS562857.1	49579016	+		11.8909	15.3068
DS562857.1	49579021	+		19.6374	7.54331
DS562857.1	49579031	+		15.0801	13.212
DS562857.1	49579070	+		13.1867	16.849
DS562857.1	49579071	-		13.3441	13.7517
DS562857.1	49579085	+		10.9524	14.1017
DS562857.1	49579086	-		9.24921	14.5136
DS562857.1	49579112	+		6.28507	12.3016
DS562857.1	49579113	-		11.6448	14.7702
DS562857.1	49579133	+		6.50954	10.859
DS562857.1	49579216	-		12.5955	6.82402
DS562857.1	49579223	-		12.1106	10.9727
DS562857.1	67648311	+	JAK1	25.6686	5.06329
DS562857.1	67648316	+	JAK1	35.3801	8.19328
DS562857.1	67648437	-		8.72297	10.5785
DS562857.1	67759935	+		15.6385	12.9448
DS562857.1	67759963	+		17.7778	13.0871
DS562857.1	67759964	-	CACHD1	10.3397	8.07593
DS562857.1	67760017	-	CACHD1	11.8432	10.1037
DS562857.1	67760045	+		14.649	5.99922
DS562857.1	67760062	+		11.9068	8.37265
DS562857.1	67760096	+		11.2929	10.0748
DS562857.1	67760119	+		14.6595	11.7322
DS562857.1	67760135	+		17.7102	7.66768
DS562857.1	68143471	-	ROR1	7.46157	6.01889
DS562857.1	68143492	-	ROR1	7.99557	8.12241
DS562857.1	68143516	+		26.9809	6.14168
DS562857.1	68143526	+		23.1371	7.5409
DS562857.1	68143556	+		14.876	9.98938
DS562857.1	68143573	+		12.6356	18.9917
DS562857.1	68143582	+		17.883	12.7119
DS562857.1	68143651	-	ROR1	8.87513	6.00449
DS562857.1	68683858	-		5.13258	5.48631
DS562857.1	68683918	-		10.6597	6.02492
DS562857.1	68683952	+		5.24551	5.72424
DS562857.1	68683961	+		14.0976	6.47987
DS562857.1	68684016	-		16.017	10.4798
DS562857.1	68684029	-		15.1515	9.4697
DS562857.1	68684033	-		18.638	11.553
DS562857.1	68684040	-		19.021	12.4369
DS562857.1	68684055	-		13.7321	16.0354
DS562857.1	68684065	-		19.0412	9.91162
DS562857.1	69799865	+		5.19481	7.00337
DS562857.1	69799866	-	NFIA	10.0934	16.6495
DS562857.1	69799875	-	NFIA	15.6027	11.2973
DS562857.1	69799889	+		7.38053	10.4663
DS562857.1	69799890	-	NFIA	8.74029	9.19244
DS562857.1	69799918	+		14.5367	13.6272
DS562857.1	69799919	-	NFIA	8.9983	14.7852
DS562857.1	69799941	+		13.202	16.1528
DS562857.1	69799944	+		8.85576	8.35143
DS562857.1	69799947	+		13.5616	15.4436
DS562857.1	69799986	+		7.60053	8.21194
DS562857.1	69800027	+		7.89474	6.38808
DS562857.1	69800048	+		11.1555	8.27502
DS562857.1	69807752	-	NFIA	-6.35802	9.17293
DS562857.1	69807771	+		10.0306	12.2689
DS562857.1	69807785	+		10.3721	8.88042
DS562857.1	69807810	+		9.04487	9.37262
DS562857.1	69807826	+		11.8086	7.08377
DS562857.1	69807827	-	NFIA	12.5076	12.1515
DS562857.1	69807844	+		7.65152	13.7566
DS562857.1	69807845	-	NFIA	13.5371	14.4512
DS562857.1	69807856	-	NFIA	13.4851	15.1351
DS562857.1	69807859	-	NFIA	8.14645	8.27192
DS562857.1	69807890	+		6.46847	7.04259
DS562857.1	69807891	-	NFIA	12.3825	15.0649
DS562857.1	69807901	+		6.61165	7.62763
DS562857.1	69807925	+		9.09258	7.367
DS562857.1	69807928	+		8.6296	10.3138
DS562857.1	69807955	-	NFIA	9.11163	12.2807
DS562857.1	69807971	-	NFIA	8.83911	14.0038
DS562857.1	69808008	-	NFIA	8.33843	6.45048
DS562857.1	69840068	+		37.538	11.9048
DS562857.1	69840105	+		33.6246	10.3175
DS562857.1	69840109	+		31.6441	11.9048
DS562857.1	69840240	-	NFIA	13.5417	-11.9048
DS562857.1	69850035	+		7.93103	17.1503
DS562857.1	69850090	+		7.36677	17.7525
DS562857.1	69850151	-	NFIA	11.8576	13.8292
DS562857.1	69850158	-	NFIA	12.8733	9.038
DS562857.1	69850167	-	NFIA	11.9417	11.5819
DS562857.1	69850187	-	NFIA	10.75	14.4271
DS562857.1	69850197	-	NFIA	9.0354	8.36322
DS562857.1	69850207	+		14.3074	19.844
DS562857.1	69850208	-	NFIA	12.9204	11.4055
DS562857.1	69850212	+		16.3003	15.3234
DS562857.1	69850217	+		13.6031	16.2484
DS562857.1	69850228	+		12.8989	12.685
DS562857.1	69850232	+		15.6445	14.4627
DS562857.1	69850237	+		12.8276	17.3137
DS562857.1	69850243	+		18.3901	14.7039
DS562857.1	69850244	-	NFIA	6.07843	15.8649
DS562857.1	69850261	+		14.4672	9.3771
DS562857.1	69850265	+		15.8584	13.0303
DS562857.1	69850278	+		11.7882	8.66667
DS562857.1	69850306	-	NFIA	8.19209	9.61538
DS562857.1	69850340	+		11.5037	9.46076
DS562857.1	69850352	+		12.0784	5.38758
DS562858.1	808667	+		-8.62568	14.7315
DS562858.1	808691	+		-8.20746	12.9297
DS562858.1	808693	+		-5.62271	6.42162
DS562858.1	808756	+		19.9181	8.21332
DS562858.1	808777	+		17.6156	9.76312
DS562858.1	808779	+		20.7902	7.26633
DS562858.1	808784	+		23.4645	10.8953
DS562858.1	808795	+		24.5514	9.74583
DS562858.1	808798	+		19.536	12.3037
DS562858.1	808803	+		22.4404	12.2259
DS562858.1	808876	-		23.8187	7.69231
DS562858.1	808890	-		22.7343	11.4256
DS562858.1	808943	-		27.2429	16.5618
DS562858.1	18112484	+		9.68358	6.47528
DS562858.1	18112514	+		14.0753	11.9587
DS562858.1	18112528	-		11.4746	7.16865
DS562858.1	18112547	+		6.98272	5.4059
DS562858.1	43062979	+	ZEB2	15.3734	13.381
DS562858.1	43063104	-		10.9678	8.4337
DS562858.1	43063107	-		11.3761	10.3284
DS562858.1	43063131	-		13.7753	15.4286
DS562859.1	931294	+		12.0429	5.31255
DS562859.1	931312	+		13.8141	5.71669
DS562859.1	931391	-		6.52688	11.4854
DS562859.1	931425	+		9.96009	11.2729
DS562859.1	931426	-		7.17153	6.78907
DS562859.1	931434	+		8.34707	7.58957
DS562859.1	1620172	+		8.84387	13.4754
DS562859.1	1620173	-		6.96864	11.1607
DS562859.1	1620183	+		10.1035	13.8138
DS562859.1	1620239	+		16.9459	11.8386
DS562859.1	1620262	-		17.9499	6.37695
DS562859.1	1620301	+		17.4603	18.6293
DS562859.1	1620371	+		19.8351	8.54489
DS562859.1	1620432	-		6.26281	8.19301
DS562859.1	7865241	+	FAM222A	15.1242	16.4912
DS562859.1	7865298	+	FAM222A	10.786	5.07888
DS562859.1	7865358	-		17.0088	7.33333
DS562859.1	7865378	-		17.1257	11.236
DS562859.1	7865380	-		19.7805	7.50916
DS562859.1	7865440	+	FAM222A	9.54188	14.1488
DS562859.1	7865457	+	FAM222A	8.04193	9.69339
DS562859.1	7865479	+	FAM222A	11.22	10.3611
DS562859.1	7865544	-		5.76859	10.1007
DS562859.1	7970999	+		19.4551	5.97633
DS562859.1	7971056	-	GLTP	19.9073	6.97436
DS562859.1	7971121	-	GLTP	14.9716	5.86904
DS562859.1	15490786	+		19.4853	-6.81818
DS562859.1	15490787	-		5.10308	8.99147
DS562859.1	16638309	+		15.5072	13.0024
DS562859.1	16638352	+		17.8261	12.1009
DS562859.1	16638392	-		5.62747	8.5099
DS562859.1	16638399	-		7.91328	12.2579
DS562859.1	16638418	-		5.97428	8.75706
DS562859.1	16638435	-		17.1165	8.09347
DS562859.1	20984266	-		16.9655	13.5714
DS562859.1	20984283	-		24.6667	18.1992
DS562859.1	20984295	-		16	5.55556
DS562859.1	20984301	-		30	5.55556
DS562859.1	20984303	-		28.2051	-6.89655
DS562859.1	20984358	+		13.5854	12.8321
DS562859.1	20984359	-		17.2716	10.3783
DS562859.1	20984394	+		10.9868	11.7102
DS562859.1	20984395	-		21.4971	6.02737
DS562859.1	20984398	-		19.3164	7.1991
DS562859.1	20984401	+		6.46096	11.3946
DS562859.1	20984402	-		13.9499	7.96775
DS562859.1	20984405	-		16.534	6.3742
DS562859.1	20984415	-		26.6625	7.09559
DS562859.1	20984429	-		23.8014	9.83456
DS562859.1	33152661	+		9.10645	15.9647
DS562859.1	33152662	-		7.9097	6.84654
DS562859.1	33152673	+		11.2376	9.90026
DS562859.1	33152675	+		11.8717	9.94991
DS562859.1	52538570	+		10.09	12.1991
DS562859.1	52538698	-		17.1153	9.03708
DS562859.1	52538712	+		5.65789	13.5085
DS562859.1	52538713	-		16.4269	8.44044
DS562859.1	52538780	+		7.93303	6.30156
DS562859.1	52538820	-		6.85188	9.66695
DS562860.1	8874035	+		9.09646	9.98744
DS562860.1	8874049	+		7.79279	5.68583
DS562860.1	8874061	+		12.7928	8.86736
DS562860.1	8874100	+		7.54411	8.93162
DS562860.1	8874131	-		9.35601	7.64331
DS562860.1	8874175	-		9.18306	10.0549
DS562860.1	8895440	-	SNX20	50.3759	10
DS562860.1	8895449	+		9.32679	9.53654
DS562860.1	8895464	+		26.9389	12.1212
DS562860.1	8895496	+		16.884	9.375
DS562860.1	8895499	+		13.5484	9.4697
DS562860.1	8895501	+		12.1505	9.56439
DS562860.1	8895517	+		14.4355	12.9032
DS562860.1	8895551	-	SNX20	14.5981	15.7475
DS562860.1	8895556	-	SNX20	11.8056	17.5974
DS562860.1	8895564	-	SNX20	5.95657	13.0519
DS562860.1	8895576	-	SNX20	14.5833	15.2381
DS562860.1	8895604	-	SNX20	11.3014	20.9302
DS562860.1	8895606	+		9.55932	41.5033
DS562860.1	8895607	-	SNX20	10.4737	11.4286
DS562860.1	8895610	+		15.7288	49.8162
DS562860.1	8895612	+		16.339	41.5033
DS562860.1	8895621	+		8.33333	41.5033
DS562860.1	8895629	+		10.6667	41.5033
DS562860.1	8895639	+		5.66667	34.3434
DS562860.1	8895641	+		10.6306	40.9091
DS562860.1	8895651	+		16.339	40.8088
DS562860.1	8895660	+		18.3463	35.2941
DS562860.1	8895667	+		16.4848	41.1765
DS562860.1	8895669	+		16.8098	32.0683
DS562860.1	58978025	-		9.5072	6.8453
DS562860.1	59327894	-	TLE3	8.08235	18.7041
DS562860.1	60234930	-		8.00577	8.11698
DS562860.1	60234940	-		11.3702	16.9858
DS562860.1	60234947	-		7.65857	8.91455
DS562860.1	60234953	+		11.2259	13.5245
DS562860.1	60234954	-		10.0044	10.1732
DS562860.1	60234962	+		13.37	8.53322
DS562860.1	60235016	+		8.3931	8.42124
DS562861.1	12045481	+		5.06567	8.46233
DS562861.1	21243365	+		15.5469	6.00342
DS562861.1	21243376	+		14.1082	7.08843
DS562861.1	21243409	+		12.9873	12.6257
DS562861.1	21243411	+		13.9508	9.29423
DS562861.1	21243476	+		-7.71236	-18.7251
DS562861.1	21243510	+		9.4292	12.0988
DS562861.1	21243511	-		16.8464	12.7473
DS562861.1	21243515	+		12.3415	7.37442
DS562861.1	21243516	-		19.219	14.554
DS562861.1	21243517	+		19.7398	8.25957
DS562861.1	21243518	-		14.502	10.9308
DS562861.1	21243522	+		14.1119	8.72845
DS562861.1	21243523	-		20.9081	9.54697
DS562861.1	21243546	-		14.9374	8.53261
DS562861.1	21243558	-		12.681	6.44324
DS562861.1	26299879	+		31.2989	8.94206
DS562861.1	26299895	+		30.9536	10.3488
DS562861.1	26299898	+		29.3121	13.3593
DS562861.1	26299931	+		32.1946	18.8012
DS562861.1	26299932	-		32.4608	14.8151
DS562861.1	26299979	+		31.7384	15.4529
DS562861.1	26299980	-		25.1603	20.5088
DS562861.1	26300025	+		27.7837	28.3731
DS562861.1	26300031	+		27.1986	29.9104
DS562861.1	26300160	+		24.2778	21.5882
DS562861.1	26300166	+		24.2778	34.6471
DS562861.1	26300179	+		16.5556	31.5882
DS562861.1	26300181	+		21.3333	28
DS562861.1	26300330	-		20.1335	36.5517
DS562861.1	26300335	-		17.1032	25.6552
DS562861.1	26300363	-		7.68008	21.6552
DS562861.1	26300370	-		6.06061	12
DS562861.1	26300709	-		31.8621	36.8836
DS562861.1	26300734	-		12.2541	31.524
DS562861.1	26300770	-		24.4262	19.4178
DS562861.1	26300774	-		8.88889	8.64253
DS562861.1	26300776	+		9.25345	7.76984
DS562861.1	26300845	-		14.8164	12.4417
DS562861.1	26300868	+		10.9015	16.2212
DS562861.1	26300896	+		6.98812	16.129
DS562861.1	26450775	-		5.11285	13.8087
DS562861.1	26450792	+	TNFRSF19	6.72799	7.8758
DS562861.1	26450813	+	TNFRSF19	5.09172	6.04285
DS562861.1	26450855	+	TNFRSF19	7.47283	7.87879
DS562861.1	26450856	-		16.2467	7.8655
DS562861.1	26450872	-		10.7429	14.8509
DS562861.1	26450901	-		7.77778	16.1369
DS562861.1	26450906	-		7.44444	13.6175
DS562861.1	26450952	-		11.8211	6.29167
DS562861.1	26450964	+	TNFRSF19	6.2951	6.40478
DS562861.1	26450965	-		12.8721	5.58333
DS562861.1	26451000	-		11.783	6.98826
DS562861.1	26451006	+	TNFRSF19	17.7209	7.96426
DS562861.1	26451007	-		9.67143	7.56108
DS562861.1	26451009	+	TNFRSF19	19.5349	13.0925
DS562861.1	26451015	+	TNFRSF19	20.5271	10.0622
DS562861.1	43097136	+		-12.9814	-5.23011
DS562861.1	43097140	-		-7.69953	-13.1757
DS562861.1	43097200	+		-26.9231	-21.5385
DS562861.1	43097201	-		-7.96296	-11.4185
DS562861.1	43097230	+		-13.8377	-17.8693
DS562862.1	47600625	-		11.8863	9.67269
DS562862.1	47600641	+		6.89273	6.03751
DS562862.1	47600642	-		8.63068	5.8579
DS562862.1	47600650	+		9.55326	11.8885
DS562862.1	47600666	+		8.23883	6.15502
DS562862.1	47600667	-		15.4286	8.048
DS562862.1	47600679	-		10.5048	-11.4492
DS562862.1	47600742	+		17.3094	5.94762
DS562862.1	47600756	+		20.5869	6.47541
DS562862.1	47600811	-		17.1959	9.64236
DS562862.1	48178780	+	DHX30	6.48026	9.80392
DS562862.1	48178781	-		20.0238	8.00124
DS562862.1	48178791	-		19.7613	5.45167
DS562862.1	48178794	-		21.145	7.82773
DS562862.1	48178800	-		18.4781	5.22727
DS562862.1	48178809	-		18.7428	6.36364
DS562862.1	48178843	-		27.7972	11.8191
DS562862.1	48178851	-		24.3239	11.5346
DS562862.1	49563129	+	FAM131A	9.48649	13.9753
DS562862.1	58012832	+		12.1352	13.2696
DS562862.1	58012866	+		6.76523	11.1538
DS562862.1	58012867	-		8.61991	17.5296
DS562862.1	58012901	+		9.09298	7.88043
DS562862.1	58012902	-		14.076	19.1272
DS562862.1	58012918	-		9.29306	20.7435
DS562862.1	60139888	-		22.3776	-14.3376
DS562862.1	60139906	-		35.8333	-18.4848
DS562862.1	60139911	-		44.1667	-15.1515
DS562862.1	60139942	-		21.6667	-12.3824
DS562862.1	60139944	+		-9.34422	-7.53932
DS562862.1	60139945	-		38.3333	-19.3939
DS562862.1	60139950	+		-5.35912	-10.9082
DS562862.1	60139953	+		-11.7541	-5.16084
DS562862.1	60140012	+		-10.9334	-7.90781
DS562862.1	60140013	-		-12.9786	-10.1819
DS562862.1	60140036	-		-20.3327	-13.8104
DS562862.1	60140050	-		-21.9734	-7.59202
DS562863.1	1232135	+		16.5358	13.9554
DS562863.1	1232136	-		13.1457	8.17923
DS562863.1	1232172	+		6.87646	9.28188
DS562863.1	1232182	+		15.7287	10.8997
DS562863.1	1232263	-		14.2227	8.58586
DS562863.1	1475798	+		-23.0369	-6.16883
DS562863.1	1475809	-	HM13	-15.5814	-5.91257
DS562863.1	1475846	-	HM13	-13.0319	-5.86623
DS562863.1	1475861	+		-7.13446	-11.0229
DS562863.1	1475873	+		-11.7005	-12.5614
DS562863.1	1475880	+		-12.663	-15.5155
DS562863.1	1475881	-	HM13	-14.0244	-20.4007
DS562863.1	1475888	+		-11.0794	-10.8775
DS562863.1	1475889	-	HM13	-6.95612	-21.2741
DS562863.1	1475905	+		-11.3739	-12.0383
DS562863.1	1475906	-	HM13	-11.3032	-19.2264
DS562863.1	1475921	+		-10.8005	-12.4155
DS562863.1	1475947	+		-15.1145	-12.5568
DS562863.1	1475948	-	HM13	-8.13724	-13.2842
DS562863.1	1475954	+		-16.4566	-9.49168
DS562863.1	1475958	+		-11.5793	-16.2125
DS562863.1	1475974	+		-21.1099	-16.5094
DS562863.1	1475975	-	HM13	-18.2186	-15.2192
DS562863.1	1475983	+		-20.8562	-17.431
DS562863.1	1475984	-	HM13	-16.7298	-13.2332
DS562863.1	1476015	+		-19.5151	-22.4563
DS562863.1	1476016	-	HM13	-18.75	-13.5985
DS562863.1	1476039	-	HM13	-18.2813	-10.9904
DS562863.1	1476092	+		-5.08065	-21.0545
DS562863.1	1476093	-	HM13	-15.0495	-17.4224
DS562863.1	1476163	-	HM13	-19.4332	-17.5949
DS562863.1	1988726	+	NRSN2	8.57755	9.73038
DS562863.1	1988738	+	NRSN2	13.8095	7.18904
DS562863.1	1988739	-		16.0142	18.0266
DS562863.1	1988741	-		19.0385	30.978
DS562863.1	1988770	-		16.0927	21.3853
DS562863.1	1988777	-		21.6481	21.0235
DS562863.1	1988790	-		20.4118	21.6247
DS562863.1	1988809	-		20.451	17.0099
DS562863.1	1988863	-		16.453	11.0349
DS562863.1	1988873	+	NRSN2	7.12409	7.93377
DS562863.1	1988874	-		15.4576	5.657
DS562863.1	1988896	-		8.83415	7.70749
DS562863.1	1988927	+	NRSN2	8.83838	8.18182
DS562863.1	1988928	-		11.3957	5.21017
DS562863.1	7264723	+		5.38462	9.53903
DS562863.1	7264724	-	RIN2	7.5	12.3296
DS562863.1	7264743	-	RIN2	7.43056	10.4995
DS562863.1	7264785	+		10.8945	10.373
DS562863.1	7264805	+		12.6518	10.4261
DS562863.1	7264827	+		10.3191	10.17
DS562863.1	7264890	+		8.47028	8.73034
DS562863.1	7264891	-	RIN2	10.0484	10.7532
DS562863.1	7264901	+		8.4418	7.53397
DS562863.1	7264911	+		10.6476	6.3369
DS562863.1	7264920	+		6.96203	6.01208
DS562863.1	7264927	+		17.0049	12.0242
DS562864.1	199409	+		14.6739	8.39241
DS562864.1	199456	+		5.08172	7.87114
DS562864.1	199537	-		17.1873	7.2973
DS562864.1	199555	+		9.45035	9.61538
DS562864.1	199583	+		9.09747	5.76923
DS562864.1	199610	+		11.2086	7.42328
DS562864.1	7549173	+		13.3971	8.19672
DS562864.1	40096502	+	AGAP2	14.2489	15.8636
DS562864.1	40096506	+	AGAP2	15.3509	12.1695
DS562864.1	40096520	+	AGAP2	14.0757	15.817
DS562864.1	40096521	-		9.16829	21.4286
DS562864.1	40096524	+	AGAP2	14.0177	8.47541
DS562864.1	40096525	-		10.7126	23.2655
DS562864.1	40096526	+	AGAP2	12.8964	7.59822
DS562864.1	40096527	-		12.4825	18.7353
DS562864.1	40096528	+	AGAP2	14.2489	13.8515
DS562864.1	40096529	-		10.0093	18.9904
DS562864.1	40096530	+	AGAP2	14.1163	11.8797
DS562864.1	40096531	-		11.135	21.5654
DS562864.1	40096542	+	AGAP2	16.0668	22.8593
DS562864.1	40096543	-		13.5543	19.4546
DS562864.1	40096569	+	AGAP2	12.5	6.08251
DS562864.1	40096570	-		12.5045	25.4429
DS562864.1	40096584	+	AGAP2	5.52381	-9.66387
DS562864.1	40096585	-		11.7441	21.6906
DS562864.1	40096614	+	AGAP2	5.52381	-15.5462
DS562864.1	40096622	+	AGAP2	5.52381	-22.6891
DS562864.1	40096643	+	AGAP2	10.2857	-19.1176
DS562864.1	52087800	-		5.07396	10.4974
DS562864.1	52087819	+	RAPGEF3	15.7748	14.2505
DS562864.1	52087866	+	RAPGEF3	14.6991	18.8364
DS562864.1	52087867	-		13.8779	17.9864
DS562864.1	52087876	+	RAPGEF3	15.5556	16.8606
DS562864.1	52087877	-		12.718	10.7231
DS562864.1	52087888	+	RAPGEF3	7.09778	15.4371
DS562864.1	52087889	-		12.3919	9.96825
DS562864.1	52087897	+	RAPGEF3	6.66385	13.1408
DS562864.1	52087898	-		10.7956	10.0835
DS562864.1	52087948	+	RAPGEF3	8.58138	14.8115
DS562864.1	52087949	-		15.6564	20.1769
DS562864.1	52087969	-		15.8522	15.1327
DS562865.1	8380493	-		-16.25	-5
DS562865.1	8380512	+		14.8438	13.1507
DS562865.1	8380513	-		-22.5	-5
DS562865.1	8380525	+		15.2793	6.69951
DS562865.1	8380526	-		30.3471	15.1648
DS562865.1	8380536	+		14.8623	9.20518
DS562865.1	8380551	+		17.3127	14.1578
DS562865.1	8380552	-		21.8667	8.33333
DS562865.1	8380595	-		21.8152	17.5853
DS562865.1	13455432	+	WDR91	-5.69115	-8.06723
DS562865.1	13455573	-		-20.1605	-9.24606
DS562865.1	13455578	-		-16.5812	-16.5166
DS562865.1	13455619	-		-15.2719	-17.1683
DS562865.1	15337689	+	IL6R	5.39505	21.2581
DS562865.1	15337713	+	IL6R	11.8023	15.9677
DS562865.1	15337772	-		10.7325	12.1617
DS562865.1	15337790	-		14.0162	17.7632
DS562865.1	32123804	-	SH3GL3	14.8826	8.68217
DS562865.1	32123827	+		12.314	10.3799
DS562865.1	32123828	-	SH3GL3	12.9644	11.5402
DS562865.1	32123861	-	SH3GL3	9.51422	8.55853
DS562865.1	32123866	-	SH3GL3	14.775	8.55853
DS562865.1	39960782	+		-17.8101	-53.836
DS562865.1	39960916	+		-14.2077	-52.3184
DS562865.1	39960971	+		-8.02707	-50.4101
DS562865.1	39960972	-		-14.7862	-46.8294
DS562865.1	39960980	+		-5.99602	-42.6474
DS562865.1	39960981	-		-9.02944	-36.2458
DS562865.1	39961002	-		-12.9266	-44.8514
DS562865.1	39961029	-		-15.4509	-43.9663
DS562866.1	14706410	+		6.75451	12.0074
DS562867.1	18937079	+		5.15826	14.2231
DS562867.1	18937161	-	ATP2B4	10.7907	19.0767
DS562867.1	18937183	-	ATP2B4	9.80341	17.5872
DS562867.1	18937209	-	ATP2B4	11.7082	16.6176
DS562867.1	18937213	-	ATP2B4	9.76846	20.2532
DS562867.1	20823967	+		22.6949	10.1471
DS562867.1	20824011	+		20.2852	12.5
DS562867.1	20824014	+		23.2518	11.2805
DS562867.1	20824018	+		22.5104	5.53862
DS562867.1	20824026	+		18.0858	11.25
DS562867.1	20824029	+		21.3822	10.061
DS562867.1	20824030	-	NAV1	23.8309	25.6188
DS562867.1	20824032	+		20.7586	13.3488
DS562867.1	20824033	-	NAV1	15.4046	14.5956
DS562867.1	20824048	-	NAV1	12.3184	11.6201
DS562867.1	20824052	-	NAV1	13.1524	14.3771
DS562867.1	20824064	-	NAV1	14.9173	12.9965
DS562867.1	20824076	-	NAV1	11.1905	16.558
DS562867.1	20824087	-	NAV1	16.3492	15.5851
DS562867.1	20824089	-	NAV1	11.6447	14.0426
DS562867.1	20824091	-	NAV1	11.7376	18.2796
DS562867.1	20824098	-	NAV1	12.3522	13.9104
DS562867.1	20824121	-	NAV1	-7.075	5.21716
DS562867.1	20824147	-	NAV1	-7.0657	10.2564
DS562867.1	20824150	-	NAV1	-7.67622	10
DS562867.1	20824154	-	NAV1	-9.28913	8.46154
DS562867.1	20824156	+		17.8744	22.5564
DS562867.1	20824180	+		15.7754	17.1429
DS562867.1	20824201	+		7.6087	11.8797
DS562867.1	20824224	+		6.95652	-5.72755
DS562867.1	21373527	+	KIF21B	7.67699	12.1907
DS562867.1	21373562	+	KIF21B	9.7713	22.5539
DS562867.1	21373563	-		9.78606	15.6211
DS562867.1	21373568	+	KIF21B	10.4522	19.0574
DS562867.1	21373569	-		9.31264	18.9084
DS562867.1	21373571	+	KIF21B	12.7261	20.5971
DS562867.1	21373572	-		8.24028	20.7143
DS562867.1	21373604	+	KIF21B	10.0346	28.8316
DS562867.1	21373605	-		5.7227	13.7055
DS562867.1	21373608	+	KIF21B	12.0981	22.3256
DS562867.1	21373609	-		8.79036	18.8684
DS562867.1	21373610	+	KIF21B	11.368	18.0625
DS562867.1	21373611	-		8.23265	17.3791
DS562867.1	21373618	+	KIF21B	13.3506	19.4146
DS562867.1	21373619	-		8.11101	15.3982
DS562867.1	21373621	+	KIF21B	12.684	21.0928
DS562867.1	21373622	-		6.43999	18.5253
DS562867.1	21373676	+	KIF21B	12.5	20.4957
DS562867.1	21373677	-		10.0596	14.3595
DS562867.1	21373692	+	KIF21B	16	24
DS562867.1	21373693	-		9.99341	17.684
DS562867.1	21373718	+	KIF21B	14.8832	15.336
DS562867.1	21373719	-		10.3472	13.6262
DS562867.1	21373747	-		11.8802	15.8135
DS562867.1	38739124	+		13.8739	8.89152
DS562867.1	38739155	+		18.994	13.8312
DS562867.1	38739172	+		14.5125	10.3741
DS562867.1	38739178	+		13.3364	11.1801
DS562867.1	38739179	-	FUT10	15.0215	7.5203
DS562867.1	38739184	+		10.1732	18.4701
DS562867.1	38739195	-	FUT10	8.30304	7.5
DS562867.1	38739211	-	FUT10	16.5834	7.52066
DS562867.1	38739218	-	FUT10	17.6285	10.1118
DS562868.1	1779474	+		24.0809	15.4167
DS562868.1	1779479	+		17.4573	16.6667
DS562868.1	9163055	-		5.33088	10.914
DS562868.1	9163066	+		9.251	15.7661
DS562868.1	9163092	+		5.75798	12.5291
DS562868.1	14358390	+		13.3333	5.76979
DS562868.1	14358432	+		14.5714	8.71425
DS562868.1	14358433	-	IRF6	5.7725	10.1104
DS562868.1	14358463	+		26.3305	23.8095
DS562868.1	14358464	-	IRF6	5.53114	10.9154
DS562868.1	14358499	-	IRF6	6.88172	10.8085
DS562868.1	22547197	-		-10.9091	35.1648
DS562868.1	22547231	-		-17	35.7143
DS562868.1	22547244	-		-5.85714	36.1905
DS562868.1	22547257	-		-5.85714	36.1905
DS562868.1	22547261	-		-5.42857	35.7143
DS562868.1	22547267	-		-13.4286	28.5714
DS562868.1	29866627	+		18.3154	9.5229
DS562868.1	29866654	+		10.4678	15.1805
DS562868.1	29866655	-		17.7867	17.213
DS562868.1	29866671	+		7.89645	8.0941
DS562868.1	29866672	-		16.2791	19.366
DS562868.1	29866678	+		13.7167	12.2859
DS562868.1	29866679	-		16.6786	17.8312
DS562868.1	29866692	+		23.2879	8.375
DS562868.1	29866693	-		15.1222	12.8312
DS562868.1	29866710	+		17.0849	11.5346
DS562868.1	29866764	+		15.7576	19.281
DS562868.1	29866839	-		18.9533	7.7972
DS562868.1	29866861	-		10.4032	7.50842
DS562868.1	47433075	-	ABCA12	26.6087	11.1888
DS562868.1	47433092	-	ABCA12	38.6087	24.8252
DS562868.1	47433099	-	ABCA12	29.2174	20.2797
DS562868.1	47433129	-	ABCA12	14.6087	18.9441
DS562868.1	47433136	+		6.57741	7.56113
DS562868.1	47433137	-	ABCA12	18.6087	17.3913
DS562868.1	47433179	+		5.60458	19.046
DS562868.1	47433251	-		15.2277	6.18405
DS562869.1	16634188	+		-24.8498	-7.37285
DS562869.1	16634245	+		-14.8505	-5.20833
DS562869.1	16634294	-		-19.845	-6.90269
DS562870.1	12596648	-		10.6195	6.24178
DS562870.1	12596685	+	ARID5B	5.09326	24.1039
DS562870.1	23885409	+		7.2536	9.4712
DS562870.1	23885435	+		16.7479	28.3651
DS562870.1	23885440	+		10.9792	18.7882
DS562870.1	23885445	+		8.34016	23.3029
DS562870.1	23885452	+		10.7276	17.6452
DS562870.1	23885496	-		-5.55556	21.9078
DS562870.1	27345181	+		10.9831	12.6908
DS562870.1	30892576	+		9.10672	11.8305
DS562870.1	30892577	-		11.0285	7.00603
DS562870.1	30892641	+		10.4958	7.50811
DS562870.1	30892694	+		12.3808	9.62644
DS562870.1	30892732	+		13.8632	10.9557
DS562870.1	30892733	-		21.3378	13.6404
DS562870.1	30892767	+		13.6364	12.1053
DS562870.1	30892768	-		17.2863	7.48957
DS562870.1	30892774	-		17.3137	12.8785
DS562870.1	32334168	+		10.553	5.64485
DS562870.1	32334169	-	FOXP4	14.5411	8.2913
DS562870.1	32334299	-	FOXP4	10.1686	8.75576
DS562870.1	33990842	+	KIF6	14.9958	20.3564
DS562870.1	33990867	+	KIF6	17.7778	13.1971
DS562870.1	33990868	-		23.5993	14.775
DS562870.1	33990876	-		11.4808	14.6996
DS562870.1	33990910	+	KIF6	6.07204	12.7649
DS562870.1	33990911	-		16.958	17.8481
DS562870.1	33990921	-		19.5706	11.7462
DS562870.1	34678612	+		10.3581	13.8447
DS562870.1	34678613	-	MDGA1	13.1868	8.68235
DS562870.1	34678614	+		13.5007	15.0982
DS562870.1	34678615	-	MDGA1	17.9321	5.90588
DS562870.1	34678637	+		15.4708	13.7399
DS562870.1	34678638	-	MDGA1	9.3599	5.5396
DS562870.1	34678671	+		11.4509	8.04921
DS562870.1	34678682	-	MDGA1	9.57126	10.6215
DS562870.1	37850760	-		16.136	9.07175
DS562870.1	37850774	-		16.0043	14.5607
DS562870.1	37850787	+		12.6045	11.9948
DS562870.1	37850788	-		21.8991	9.51667
DS562870.1	41429415	+		15.5538	7.45921
DS562870.1	41429447	+		43.9906	47.6923
DS562870.1	41429448	-		52.1359	52.8302
DS562870.1	41429458	+		43.3014	43.9394
DS562870.1	41429459	-		45.4132	50
DS562870.1	41429465	+		8.58586	12.1212
DS562870.1	41623012	+		12.6134	14.1429
DS562870.1	41623013	-		8.26226	11.391
DS562870.1	41623023	+		10.7347	13.5135
DS562870.1	41623024	-		7.31481	11.8513
DS562870.1	41623031	+		6.30496	16.4185
DS562870.1	41623032	-		14.5016	10.4941
DS562870.1	41623057	-		14.0836	16.6185
DS562870.1	41623077	-		13.7893	12.4048
DS562870.1	41623124	+		10.8516	15.0217
DS562870.1	41623136	+		6.18881	12.7311
DS562871.1	5013895	-	NID1	14.2034	9.71147
DS562871.1	15750914	-		11.3711	7.80238
DS562871.1	15750935	-		6.87436	7.68589
DS562871.1	15750948	+		15.7128	10.4556
DS562871.1	15750949	-		10.8841	9.67242
DS562871.1	15750951	+		8.50606	13.1105
DS562871.1	15750965	+		15.9488	10.2917
DS562871.1	15750966	-		14.8487	15.2055
DS562871.1	15750980	+		9.33323	5.09259
DS562871.1	15750981	-		14.3669	13.9269
DS562871.1	15751021	-		15.7008	12.7463
DS562871.1	32329356	+		21.6902	12.0873
DS562871.1	32329382	+		15.8412	22.6497
DS562871.1	32329384	+		13.1391	18.3839
DS562871.1	32329389	+		18.0963	19.8191
DS562871.1	32329393	+		17.7697	11.8467
DS562871.1	32329403	+		13.9638	14.4697
DS562871.1	32329411	+		14.135	12.4122
DS562871.1	32329415	+		17.8869	12.0107
DS562871.1	32329454	-		18.3363	15.4023
DS562871.1	32329458	-		10.2594	13.9712
DS562871.1	32329506	+		11.9188	8.9341
DS562871.1	32329507	-		22.0825	12.5627
DS562871.1	32329510	+		9.71522	9.57474
DS562871.1	32329547	+		10.2053	7.79532
DS562871.1	32329561	+		12.2254	7.77634
DS562871.1	32329634	-		10.1187	14.2396
DS562873.1	1729182	-		18.5897	23.7179
DS562873.1	1729244	+		6.28873	11.8955
DS562873.1	1729245	-		11.5079	18.2237
DS562873.1	1729314	+		15.1422	8.13924
DS562873.1	1729315	-		9.61905	12.73
DS562873.1	1729341	-		12.2187	8.73214
DS562873.1	1729363	-		9.447	14.0645
DS562873.1	1729386	-		11.8375	13.3801
DS562873.1	1729451	+		30.0897	5.44086
DS562873.1	1729453	+		25.3278	5.55556
DS562873.1	1729496	-		19.3452	5.75881
DS562873.1	30922381	+	TTC7A	9.42724	13.7215
DS562873.1	38055919	+		15.5197	12.2838
DS562873.1	38055925	+		17.3856	14.1579
DS562873.1	38055929	+		14.6154	13.8342
DS562873.1	38056037	-		16.7914	9.8779
DS562873.1	38056047	-		18.4233	11.9769
DS562873.1	38056165	+		10.5985	13.2059
DS562873.1	38056168	+		16.084	11.6837
DS562873.1	38056194	+		14.5867	6.60296
DS562873.1	38056198	+		17.1829	9.19459
DS562873.1	38056199	-		10.1924	5.24939
DS562873.1	38056210	+		17.4236	9.11573
DS562873.1	38056211	-		10.5575	7.7116
DS562873.1	38056216	+		15.3895	12.3873
DS562873.1	38056231	+		22.2424	13.3969
DS562873.1	38056232	-		13.9493	7.37892
DS562873.1	38788713	-	NACC2	12.901	8.09659
DS562873.1	38788736	+		6.9646	17.2947
DS562873.1	38788740	+		6.84381	16.4895
DS562873.1	38788754	+		10.8904	13.6554
DS562873.1	38788770	+		11.8421	15.4083
DS562873.1	38788771	-	NACC2	8.74478	13.2075
DS562873.1	39461917	-		12.136	9.84348
DS562873.1	39461919	-		9.26996	12.5477
DS562873.1	39461936	+		23.0786	7.03748
DS562873.1	39461937	-		8.32519	8.72886
DS562873.1	39461941	+		21.6674	11.1022
DS562873.1	39461960	+		21.2876	6.16029
DS562873.1	39461978	+		17.374	11.8758
DS562873.1	39461979	-		12.2766	5.3125
DS562873.1	39461980	+		7.6481	11.7647
DS562873.1	39461981	-		12.4671	7.82051
DS562873.1	39461990	+		13.4454	20.8791
DS562873.1	39461991	-		14.4005	5.63966
DS562873.1	39462048	-		14.1652	7.05073
DS562873.1	39903707	+	RXRA	5.4126	7.93037
DS562873.1	39903708	-		20.9195	21.9251
DS562873.1	39903744	-		16.6855	19.4201
DS562873.1	39903750	-		18.9592	16.6387
DS562873.1	39903762	-		18.75	12.8207
DS562873.1	39903780	-		13.7089	14.3449
DS562873.1	39903803	+	RXRA	5.73574	15.5844
DS562873.1	39903836	+	RXRA	7.04215	8.06572
DS562873.1	39903839	+	RXRA	5.56746	12.1957
DS562873.1	39903928	-		6.86905	6.81724
DS562874.1	14819595	+		8.71999	15.0687
DS562874.1	14819640	+		6.1314	5.11071
DS562874.1	14819670	-	NTM	17.104	18.745
DS562874.1	14819682	-	NTM	8.25843	29.8435
DS562874.1	14819731	+		41.6667	25.641
DS562874.1	14819740	+		44.1176	8.97436
DS562874.1	14819746	+		50	25.641
DS562874.1	14819766	+		44.1176	8.33333
DS562874.1	14819787	+		45.4545	6.81818
DS562874.1	14819794	+		40	27.2727
DS562874.1	19177965	+		16.4348	13.0346
DS562874.1	19177971	+		18.7826	16.2605
DS562874.1	21412301	+		12.1212	11.8095
DS562874.1	21412336	-		9.31001	13.2095
DS562874.1	21412349	-		17.3624	11.7957
DS562874.1	21412383	-		8.92941	11.8989
DS562874.1	21412389	+		10.8607	8.48853
DS562874.1	21412390	-		10.5294	10.1961
DS562874.1	21412400	+		6.7623	7.45081
DS562874.1	29418916	+		11.9407	16.0319
DS562874.1	29418920	+		6.62207	-8.20025
DS562874.1	29418975	+		12.9654	13.1718
DS562874.1	29418976	-	PHLDB1	12.9496	8.80102
DS562874.1	29418981	+		14.1726	17.5885
DS562874.1	29418982	-	PHLDB1	12.0195	10.2041
DS562874.1	29419007	+		9.59294	11.6
DS562874.1	29419008	-	PHLDB1	14.2857	19.1327
DS562874.1	29419017	+		10.5847	9.2
DS562874.1	29419038	+		6.71907	18.3871
DS562874.1	29419039	-	PHLDB1	18.7831	18.5395
DS562874.1	29419054	+		10.0407	9.77419
DS562874.1	29419055	-	PHLDB1	10.055	9.22023
DS562874.1	29419070	-	PHLDB1	7.60659	12.2049
DS562874.1	29419075	-	PHLDB1	8.59375	8.52341
DS562874.1	29419077	+		7.99186	6.81933
DS562874.1	29419078	-	PHLDB1	11.4159	8.04322
DS562874.1	29419090	-	PHLDB1	11.1713	9.03061
DS562874.1	29419103	-	PHLDB1	9.09479	8.67816
DS562874.1	29419110	+		8.97275	16.5974
DS562874.1	29419111	-	PHLDB1	12.288	8.41837
DS562874.1	29419127	+		11.4815	12.6582
DS562874.1	29419138	+		19.2593	7.33835
DS562874.1	29419174	+		16.4666	11.0232
DS562874.1	29443666	-	PHLDB1	-9.58543	10
DS562874.1	30215935	+	FXYD6	-7.74194	-10.116
DS562874.1	30215955	+	FXYD6	-5.80645	-5.60314
DS562874.1	30215976	+	FXYD6	-11.8496	-5.18668
DS562874.1	30215977	-		-5.58367	-13.0589
DS562874.1	30215982	+	FXYD6	-10.4915	-7.98422
DS562874.1	30215983	-		-8.89001	-13.2189
DS562874.1	30216002	+	FXYD6	-12.3075	-8.57069
DS562874.1	30216003	-		-14.4399	-16.0795
DS562874.1	30216061	+	FXYD6	-5.72269	-6.94017
DS562874.1	30216075	-		-11.0267	-15.8451
DS562874.1	30216104	-		-10.1497	-9.13292
DS562874.1	30372722	+	DSCAML1	19.2363	9.07829
DS562874.1	30372752	+	DSCAML1	16.8726	7.41226
DS562874.1	30372755	+	DSCAML1	17.5168	12.3279
DS562874.1	30372820	-		9.86938	14.7341
DS562874.1	30372855	-		12.9959	15.7236
DS562874.1	30752473	+		12.296	5.48187
DS562874.1	30752474	-	TAGLN	8.93939	-6.28116
DS562874.1	36732560	+		21.2719	9.02256
DS562874.1	36732599	+		18.2018	28.5714
DS562875.1	19055392	+		-7.37994	-6.19331
DS562875.1	19055399	+		-7.22917	-9.02182
DS562875.1	19055400	-		-17.2399	-12.5969
DS562875.1	19055407	-		-18.1063	-10.2753
DS562875.1	19055452	+		-10.7443	-8.94091
DS562875.1	19055453	-		-10.0957	-12.2614
DS562875.1	19055459	+		-12.2499	-7.05568
DS562875.1	19055460	-		-16.6348	-10.3451
DS562875.1	19055466	-		-11.0367	-11.8071
DS562875.1	20879713	+		7.87655	14.6378
DS562875.1	20879714	-	IRF2BPL	8.26662	19.3627
DS562875.1	20879716	+		8.46471	16.1148
DS562875.1	20879717	-	IRF2BPL	6.51032	15.3463
DS562875.1	20879722	+		5.69404	11.4928
DS562875.1	20879723	-	IRF2BPL	11.0948	14.962
DS562875.1	20879751	-	IRF2BPL	14.2439	7.57576
DS562875.1	20879762	+		7.09141	14.4954
DS562875.1	20879763	-	IRF2BPL	10.2757	10.9769
DS562875.1	20879765	+		10.6063	16.4444
DS562875.1	20879766	-	IRF2BPL	12.8655	18.3732
DS562875.1	20879774	-	IRF2BPL	9.18964	14.9389
DS562875.1	20879794	+		6.15145	6.58307
DS562875.1	20880216	+		10.8162	11.4552
DS562875.1	33017604	+		10.9438	15.3277
DS562875.1	33017611	+		20.8333	8.33333
DS562875.1	33017612	-		21.755	6.58385
DS562875.1	33017642	-		11.2293	6.29814
DS562875.1	33017681	-		15.6349	9.70916
DS562876.1	29856726	+		5.51948	11.4199
DS562876.1	29856727	-		6.92523	12.5444
DS562876.1	29856791	-		7.92545	10.5883
DS562877.1	24155480	+		12.406	7.11151
DS562878.1	25896412	+		16.3056	18.1996
DS562878.1	25896422	+		11.4224	19.2925
DS562878.1	25896423	-		17.7254	8.79563
DS562878.1	25896488	-		12.3084	7.16346
DS562878.1	25896494	-		8.40517	7.78846
DS562878.1	29809585	+		7.09777	6.09497
DS562878.1	29809588	+		11.0356	6.14667
DS562878.1	29809620	+		17.9378	8.54713
DS562878.1	29809661	-	MYO5A	15.6582	10.5423
DS562878.1	29809671	-	MYO5A	13.5994	7.30442
DS562879.1	4476284	-		11.0868	8.10839
DS562879.1	4476302	+		8.71866	5.96405
DS562879.1	4476303	-		9.74638	6.19268
DS562879.1	6883065	+		19.4895	6.80653
DS562879.1	6883066	-		8.98074	9.77919
DS562879.1	6883078	+		20.2387	9.54442
DS562879.1	6883079	-		11.0723	12.1758
DS562879.1	6883113	+		23.9602	10.9237
DS562879.1	6883114	-		8.42912	8.39506
DS562879.1	6883126	-		12.8901	11.2382
DS562879.1	8013597	+		11.0851	6.63313
DS562879.1	8013605	+		5.37521	7.75828
DS562879.1	8013676	+		24.8287	7.69486
DS562879.1	8013677	-	TGFBRAP1	10.7018	9.52381
DS562879.1	8013720	-	TGFBRAP1	5.73202	9.71888
DS562879.1	8013751	-	TGFBRAP1	13.9609	13.4986
DS562879.1	8013757	+		15.7606	6.81903
DS562879.1	8013758	-	TGFBRAP1	11.836	12.0183
DS562879.1	8013765	+		17.3273	8.69403
DS562879.1	8013774	+		24.8159	6.33396
DS562879.1	8013827	+		15.3409	8.6039
DS562879.1	8013872	-	TGFBRAP1	15.2182	9.85979
DS562879.1	23477621	+	RASL11B	8.16048	6.88995
DS562879.1	27423920	+		6.44736	5.40654
DS562879.1	27423923	+		9.24146	15.2209
DS562879.1	27423931	+		10.0924	17.5634
DS562879.1	27423976	+		13.2524	15.3879
DS562879.1	27423977	-	IGFBP7	10.4785	15.0285
DS562879.1	27424019	-	IGFBP7	11.7546	12.5095
DS562879.1	27424044	-	IGFBP7	8.93987	6.5905
DS562880.1	8919224	+	MAP3K6	16.2882	5.27928
DS562880.1	8919236	+	MAP3K6	9.15	12.303
DS562880.1	8919237	-		20.2041	8.63522
DS562880.1	8919241	-		15.4987	12.9757
DS562880.1	8919242	+	MAP3K6	5.47986	12.3243
DS562880.1	8919243	-		16.8981	19.9781
DS562880.1	8919252	-		9.66908	12.7997
DS562880.1	8919255	-		12.7273	5.7265
DS562880.1	8919260	-		13.8172	16.3331
DS562880.1	8919261	+	MAP3K6	9.39191	12.4685
DS562880.1	8919276	+	MAP3K6	11.271	11.878
DS562880.1	8919287	+	MAP3K6	7.25018	14.1089
DS562880.1	8919303	-		23.3806	7.12551
DS562880.1	8919341	+	MAP3K6	13.5085	12.7381
DS562880.1	8919342	-		15.0246	12.4786
DS562880.1	8919344	+	MAP3K6	17.074	11.0119
DS562880.1	8919369	+	MAP3K6	26.4479	10.1802
DS562880.1	8919375	+	MAP3K6	12.6935	5.68783
DS562880.1	8919378	+	MAP3K6	14.6292	7.57275
DS562880.1	8919418	-		5.12164	5.50733
DS562880.1	8919421	-		5.03018	8.91748
DS562880.1	8919437	-		15.3319	9.65869
DS562880.1	8919439	-		13.9733	12.7089
DS562880.1	8919443	-		12.6462	13.2653
DS562880.1	8919450	-		8.0267	11.8612
DS562880.1	8919452	-		10.1371	6.95099
DS562880.1	8919479	+	MAP3K6	10.3877	8.4507
DS562880.1	10340219	+		7.74775	6.61896
DS562880.1	10340285	+		12.5455	9.0572
DS562880.1	10340286	-	MAN1C1	22.6901	11.3704
DS562880.1	10340300	-	MAN1C1	15.1998	9.21569
DS562880.1	10340311	+		5.52632	7.04485
DS562880.1	10340312	-	MAN1C1	14.5028	7.50682
DS562880.1	10340367	+		12.5057	5.30343
DS562880.1	12595933	+		10.1404	11.0012
DS562880.1	12595939	+		9.62779	13.8961
DS562880.1	12595968	+		6.51099	16.7169
DS562880.1	12596052	+		18.3024	41.1765
DS562880.1	12596090	+		38.5942	23.5294
DS562880.1	17477832	-		7.48531	7.12121
DS562880.1	17477836	+	PADI2	8.53909	9.12023
DS562880.1	17477837	-		16.1769	9.24242
DS562880.1	21996246	+	DHRS3	-8.87097	-8.05128
DS562880.1	21996268	+	DHRS3	5.08065	-10.7692
DS562880.1	21996431	+	DHRS3	-19.6488	-12.3633
DS562880.1	21996438	+	DHRS3	-20.5964	-17.0691
DS562880.1	21996448	+	DHRS3	-23.4671	-12.9618
DS562880.1	21996480	+	DHRS3	-27.4802	-9.36975
DS562880.1	21996499	+	DHRS3	-22.7978	-6.35889
DS562880.1	23372927	+	CASZ1	6.55777	5.78179
DS562880.1	23372940	+	CASZ1	12.7472	6.30535
DS562880.1	23372995	+	CASZ1	6.14235	7.47801
DS562880.1	23373002	-		8.69481	6.87023
DS562880.1	23373037	+	CASZ1	7.44323	5.61576
DS562880.1	23373038	-		7.54105	5.891
DS562880.1	23373065	-		5.86623	9.54417
DS562880.1	24156619	+		11.1614	12.5401
DS562880.1	24156668	+		15.8302	8.73548
DS562880.1	24156669	-		20.2767	13.9759
DS562880.1	24156675	+		21.3564	13.9986
DS562880.1	24156676	-		17.0192	14.2195
DS562880.1	24156682	+		15.7355	12.587
DS562880.1	24156683	-		17.3246	10.7882
DS562880.1	24156708	-		13.2675	11.6221
DS562880.1	24156710	-		17.1467	9.05812
DS562880.1	24156712	-		15.8599	12.1099
DS562880.1	24156718	-		14.7059	16.2916
DS562880.1	24156754	+		16.6581	8.39381
DS562880.1	24156800	+		22.9342	10.9613
DS562880.1	24156801	-		5.81558	13.2512
DS562880.1	24156821	-		-6.60343	8.94955
DS562880.1	24211558	+		12.3832	9.50806
DS562880.1	24211559	-		11.9737	13.6248
DS562880.1	24211564	+		13.4648	6.67831
DS562880.1	24884526	-		-6.46186	-9.94475
DS562880.1	24884529	-		-8.79979	-5.47629
DS562880.1	24884563	+		-14.5269	-6.73717
DS562880.1	24884584	+		-9.75232	-7.45688
DS562880.1	25339507	-	CAMTA1	-11.129	9.52381
DS562880.1	25346188	+		10.6482	6.31987
DS562880.1	25346189	-	CAMTA1	9.33249	8.22286
DS562880.1	25346215	-	CAMTA1	7.71908	9.63249
DS562880.1	25346227	+		7.52629	6.40998
DS562880.1	25346228	-	CAMTA1	7.96162	11.6127
DS562880.1	25346282	+		13.2585	6.34708
DS562880.1	25346289	+		12.9254	10.577
DS562880.1	25346365	-	CAMTA1	22.1726	13.7121
DS562880.1	26951150	+		10.2618	12.0696
DS562880.1	27952106	+	MEGF6	18.9463	13.0707
DS562880.1	28073967	+		10.5775	9.36411
DS562900.1	15677935	+		-5.15464	-8.63363
DS562906.1	10406948	+		5.42427	5.83333
DS562906.1	10406959	+		8.31579	-6.23306
DS562906.1	10406971	+		17.6842	-12.6829
DS562916.1	8901712	-	DNAH2	-9.56221	19.281
DS562935.1	4711579	+		-7.23077	-7.08128
DS562935.1	4715296	-	XRCC1	-18.4314	18.5776
DS562970.1	4039402	+		5.96154	-6.18421
DS563005.1	1092720	-		-9.65005	7.94246
DS563021.1	1119017	+		16.988	7.77778
DS563901.1	7281	-	NCLN	-11.2554	-5.23294
DS563901.1	7939	+		6.89655	-9.52381
