# Supplementary material for: DNA methylome signatures of prenatal exposure to synthetic glucocorticoids in hippocampus and peripheral whole blood of female guinea pigs in early life
Source: Transl Psychiatry. 2021 Jan 18;11:63. doi: 10.1038/s41398-020-01186-6 (PMC7813870; doi:10.1038/s41398-020-01186-6)
Supplement: Supplementary file 6 — Suppl Table1D [file 41398_2020_1186_MOESM6_ESM.xlsx]

## Sheet: Table1D
Supplementary Table 1D
Full list of genes containing DMCs in both the hippocampus and blood.
			Meth Diff % HPC		Meth Diff % Blood
Gene	DMCs (Brain/Blood)	Identical DMCs	Range	Avg	Range	Avg
ABCA12	6/5	5	14.6 - 38.6	24.7	11.2 - 24.8	18.5
ABCC3	1/1		7.5	7.5	5.9	5.9
ACOT7	1/19		7.6	7.6	5.3 - 13.3	8.9
ADAM19	5/2		-14.0 - -8.3	-10.4	-24.1 - -11.2	-17.6
ADAMTS2	1/4		24.4	24.4	-10.9 - 9.4	-4.8
ADGRD1	4/23		-9.7 - 10.8	4.5	-12.4 - 34.9	6.8
AGAP2	14/42	13	5.4 - 16.1	11.4	-22.7 - 23.8	9.3
ANKRD13B	2/2		12.7 - 16.6	14.7	10.0 - 11.9	11.0
ARHGEF3	2/7	2	11.9 - 12.9	12.4	-10.9 - 20.2	4.3
ARID5B	10/2	1	5.1 - 14.6	10.6	19.4 - 24.1	21.8
ATP2B4	4/4	4	9.8 - 11.7	10.5	16.6 - 20.3	18.4
ATP2C2	4/2		8.2 - 17.5	12.6	-5.6 - 5.2	-0.2
ATXN7L1	6/2		-6.8 - 9.3	4.4	6.5	6.5
C1orf56	10/2		5.5 - 8.3	6.2	11.4 - 15.5	13.4
CACHD1	2/18	2	10.3 - 11.8	11.1	6.1 - 16.8	10.6
CACNA1A	1/1		-6.3	-6.3	-6.0	-6.0
CAMKK2	1/5		7.5	7.5	-8.7 - 7.1	0.6
CAMTA1	39/26	5	-11.1 - 27.5	12.1	6.0 - 24.7	11.4
CARM1	3/1		-24.8 - 18.1	-3.3	-26.7	-26.7
CARMIL2	3/1		10.3 - 13.5	11.6	-10.4	-10.4
CASZ1	9/19	4	6.1 - 18.9	11.5	5.6 - 21.9	10.3
CDH13	7/8		-10.0 - 10.0	4.1	-17.9 - 7.5	-2.4
CDH4	3/3		-16.1 - 7.3	-5.5	6.2 - 23.8	12.1
CELSR1	4/4		-12.4 - 10.4	-5.0	-7.7 - 6.4	-3.7
CFAP77	5/4		8.1 - 14.7	11.8	5.9 - 12.6	8.8
COL14A1	4/8		-14.0 - -9.5	-11.8	6.0 - 13.1	10.0
COL4A1	8/3		-15.0 - 5.3	-7.5	9.8 - 21.2	14.4
CSMD1	2/4		-32.7 - -20.7	-26.7	-11.1 - 9.9	3.9
CTIF	1/3		19.1	19.1	8.0 - 26.8	19.0
DDIT4	4/8		5.1 - 11.4	7.1	9.1 - 29.0	17.9
DENND1A	7/2		14.4 - 22.1	17.2	-6.4 - 14.6	4.1
DHRS3	7/13	7	-27.5 - 5.1	-16.8	-17.1 - 11.0	-4.8
DHX30	4/1	1	6.5 - 22.2	13.7	9.8	9.8
DNAH2	5/6	1	-15.8 - -9.6	-13.1	6.7 - 19.3	13.2
DNAJC11	1/1		-8.6	-8.6	6.1	6.1
DPYSL2	1/1	1	20.1	20.1	13.9	13.9
DSCAM	15/4		-19.7 - 10	-0.6	-14.7 - 12.3	3.5
DSCAML1	12/3	3	6.3 - 19.2	14.5	7.4 - 12.3	9.6
EPHB2	1/5		-14.3	-14.3	5.6 - 12.5	7.8
ERN1	1/4		5.3	5.3	-5.9 - 5.9	2.9
ETV5	4/2		-9.4 - 12.5	4.1	11.1 - 17.2	14.2
FAM131A	1/5	1	9.5	9.5	-6.3 - 14.0	6.2
FAM184B	1/1		5.6	5.6	10.2	10.2
FAM19A5	1/2		-6.7	-6.7	-6.3 - 8.7	1.2
FAM222A	5/6	5	8.0 - 15.1	10.9	5.1 - 16.5	10.5
FBXO31	14/1		-13.3 - 12.1	-1.3	5.7	5.7
FIBCD1	12/8		-20.7 - 36.8	5.1	5.2 - 16.9	10.3
FOXP4	3/14	2	6.6 - 14.5	10.4	-9.7 - 12.8	7.3
FUBP3	13/2		-13.0 - 24.9	11.7	-5.3 - 5.4	0.1
FUT10	8/7	4	8.3 - 21.8	14.8	7.5 - 12.0	8.6
FXYD6	6/6	6	-12.3 - -5.7	-9.0	-10.1 - -5.2	-7.4
FZR1	1/1		-6.9	-6.9	-5.1	-5.1
GLTP	4/6	2	11.8 - 19.9	15	-9.6 - 7.2	3.7
HM13	14/13	12	-19.4 - -7.0	-14.8	-21.3 - -5.9	-14.7
IGFBP7	3/3	3	8.9 - 11.8	10.4	6.6 - 15.0	11.4
IL17D	2/6		6.9 - 9.8	8.4	-33.8 - -14.3	-26.3
IL6R	2/6	2	5.4 - 11.8	8.6	-7.3 - 21.3	4.7
INTS9	1/6	1	5.5	5.5	9.5 - 22.9	18.2
IRF2BPL	8/21	7	6.5 - 14.2	10.0	-13.7 - 19.4	9.6
IRF6	3/3	3	5.5 - 6.9	6.1	10.1 - 10.9	10.6
JAK1	4/2	2	14.5 - 35.4	24.9	5.1 - 8.2	6.6
JPH3	6/1		-11.1 - 13.8	5.0	-6.3	-6.3
KDM2B	1/3		-7.7	-7.7	-12.5 - -8.3	-10.5
KIAA0513	3/4		5.3 - 19.0	11.0	-12.1 - -7.2	-10.1
KIF1B	8/6		-14.0 - 16.5	7.2	-10.9 - 17.4	8.7
KIF21B	12/12	12	7.7 - 16.0	12.0	12.2 - 28.8	20.3
KIF6	4/23	3	6.1 - 17.8	12.4	-24.2 - 38.0	9.4
KIRREL3	8/7		6.9 - 26.6	15.3	-9.5 - 17.8	0.3
LARGE1	7/10		-6.1 - 11.8	3.7	-12.2 - 22.7	4.6
LOXL2	6/9		-22.2 - 10.8	-0.3	-8.9 - 21.9	9.2
LRRC8A	1/2		17.4	17.4	6.0 - 8.4	7.2
LUZP1	2/2		-14.0 - -22.7	-18.3	7.9 - 11.6	9.8
MAN1C1	4/3	3	9.3 - 22.7	15.4	7.5 - 11.4	9.4
MAP3K6	18/24	12	-8.8 - 26.4	11.8	-9.4 - 19.5	8.7
MCPH1	2/11		11.5 - 14.9	13.2	9.9 - 20.7	16.1
MDGA1	7/23	4	5.2 - 17.9	10.8	-33.3 - 16.0	-8.3
MEF2C	2/5	2	11.3 - -6.7	-9.0	-23.5 - -9.7	-15.1
MEGF6	9/3	1	5.2 - 22.7	16.1	-8.3 - 13.1	-1.1
MKL1	4/2		6.3 - 8.2	7.3	-6.8 - 17.5	5.3
MYO5A	3/3	2	12.4 - 15.7	13.9	7.3 - 10.5	8.5
NACC2	6/7	2	7.0 - 15.8	10.8	7.2 - 13.2	10.0
NAV1	14/19	14	-9.3 - 23.8	8.0	-7.9 - 25.6	9.1
NCALD	4/4	4	11.8 - 17.5	14.4	10.2 - 25.0	16.9
NCLN	20/4	1	-26.5 - 18.8	2.2	-6.0 - 13.0	-0.9
NFIA	28/53	22	-6.4 - 18.5	10.1	-11.9 - 29.6	10.7
NID1	1/1	1	14.2	14.2	9.7	9.7
NPHP4	1/8		12.4	12.4	-5.3 - 32.3	13.7
NRSN2	6/7	4	7.1 - 13.8	9.9	5.6 - 9.7	7.6
NTM	7/7	2	8.3 - 30.7	18.7	9.2 - 29.8	17.0
NTNG2	5/9		6.2 - 17.0	10.2	-25.9 - 7.1	-9.6
PADI2	3/6	1	8.5 - 15.5	12.6	5.3 - 11.6	7.8
PALD1	3/5		27.3 - 45.5	36.4	-9.4 - -5.7	-8.0
PARVB	10/15		-10.1 - 19.2	10.3	-40.1 - 10.8	-2.1
PCDH9	1/2		-12.6	-12.6	11.1 - 25.9	18.5
PCSK9	3/3		-12.3 - -5.1	-7.9	-7.1 - 11.3	-0.5
PDE4B	5/10		11.2 - 19.4	15.1	-8.5 - 7.0	-3.5
PEBP4	5/2		-16.0 - 38.9	4.7	9.9 - 13.3	11.6
PHKA2	3/6		-8.3 - 13.9	5.6	-11.4 - 21.0	-1.7
PHLDB1	12/24	12	-9.6 - 18.8	9.9	5.6 - 19.1	9.5
PIK3CD	12/9		5.7 - 23.1	13.0	-14.1 - -6.5	-9.4
PPARD	2/4		22.7	22.7	-42.5 - 9.2	-13.6
PRDM16	13/33		-6.9 - 44.7	24.4	-10.3 - 16.4	8.2
PTPRS	5/9		5.5 - 10.0	8.2	-9.5 - 13.4	0.5
RAPGEF3	7/7	6	6.7 - 15.8	11.5	13.1 - 18.8	15.4
RASL11B	2/5	1	8.2 - 15.1	11.6	6.9 - 13.6	10.7
RIN2	6/4	3	5.9 - 17.5	9.9	8.3 - 12.3	10.5
ROR1	22/12	3	-9.2 - 20.3	9.8	6.0 - 38.8	16.0
RXRA	4/16	4	5.4 - 7.0	5.9	-10.8 - 15.6	2.7
SCUBE1	8/6		-9.0 - 21.4	13.4	6.0 - 10.6	8.5
SH3GL1	1/1		-7.9	-7.9	5.5	5.5
SH3GL3	5/4	4	9.5 - 17.3	13.9	8.6 - 11.5	9.3
SKAP1	3/8		-10.7 - 28.6	7.8	-5.8 - 8.3	5.1
SLC35F1	3/12	3	7.3 - 12.1	10.2	5.9 - 14.5	8.5
SLIT1	8/5		7.0 - 14.3	9.9	-20.3 - 18.2	3.7
SMARCA4	2/4		-24.5 - -21.7	-23.1	-27.3 - -13.2	-20.5
SNX20	8/32	7	-5.3 - 50.4	14.2	5.2 - 37.5	19.2
SORBS3	11/10		8.1 - 19.6	14.1	5.4 - 12.3	9.1
SYN3	1/22		9.2	9.2	-14.5 - 17.3	3.0
SYNPR	7/6	6	7.4 - 13.8	9.4	12.9 - 21.8	17.8
TAGLN	1/1	1	8.9	8.9	-6.3	-6.3
TCF20	6/1		8.1 - 26.1	15.0	-8.9	-8.9
TGFBRAP1	5/7	5	5.7 - 15.2	11.5	5.3 - 13.5	9.4
TLE3	6/1	1	8.1 - 17.1	14.1	18.7	18.7
TMEM108	2/4		-5.7 - 13.0	3.6	6.4 - 14.1	10.1
TNFRSF19	12/13	7	5.1 - 20.5	11.7	6.0 - 13.1	8.8
TNRC18	2/1		-5.4 - 7.8	1.2	-9.1	-9.1
TTC7A	5/1	1	8.3 - 10.9	9.5	13.7	13.7
VAV2	3/4		6.3 - 13.6	10.1	8.8 - 23.5	14.5
WDR91	1/1	1	-5.7	-5.7	-8.1	-8.1
WWC3	5/1		-5.3 - 21.8	10.0	9.2	9.2
XRCC1	4/9	1	-18.4 - 10.7	-7.1	5.7 - 18.6	9.4
ZEB2	6/1	1	11.8 - 27.2	20.2	13.4	13.4
ZFPM2	12/4		5.0 - 18.1	10.4	6.3 - 11.6	9.3
ZNF423	1/6		15.0	15.0	-10.2 - 17.2	6.6
