# Supplementary material for: DNA methylome signatures of prenatal exposure to synthetic glucocorticoids in hippocampus and peripheral whole blood of female guinea pigs in early life
Source: Transl Psychiatry. 2021 Jan 18;11:63. doi: 10.1038/s41398-020-01186-6 (PMC7813870; doi:10.1038/s41398-020-01186-6)
Supplement: Supplementary file 7 — Suppl Table2 [file 41398_2020_1186_MOESM7_ESM.xlsx]

## Sheet: Sheet1
Supplementary Table 2
Full list of Gene Ontology terms of the genes differentially methylated in both the
hippocampus and blood
GO ID	Description	FDR p-value
GO:0060322	head development	0.000527
GO:0007420	brain development	0.000527
GO:0021537	telencephalon development	0.000527
GO:0030900	forebrain development	0.00238
GO:0050770	regulation of axonogenesis	0.00466
GO:0021543	pallium development	0.00565
GO:0048589	developmental growth	0.00774
GO:0016049	cell growth	0.00911
GO:0048588	developmental cell growth	0.00911
GO:0021766	hippocampus development	0.00911
GO:0043010	camera-type eye development	0.0119
GO:0007156	homophilic cell adhesion via plasma membrane adhesion molecules	0.0119
GO:0060560	developmental growth involved in morphogenesis	0.0153
GO:0008361	regulation of cell size	0.0153
GO:0048858	cell projection morphogenesis	0.0153
GO:0120039	plasma membrane bounded cell projection morphogenesis	0.0153
GO:0048812	neuron projection morphogenesis	0.0153
GO:0007409	axonogenesis	0.0153
GO:1990138	neuron projection extension	0.0153
GO:0048675	axon extension	0.0153
GO:0050808	synapse organization	0.0153
GO:0021761	limbic system development	0.0153
GO:0032990	cell part morphogenesis	0.0163
GO:0033002	muscle cell proliferation	0.0163
GO:0048880	sensory system development	0.0163
GO:0150063	visual system development	0.0163
GO:0001654	eye development	0.0163
GO:0022038	corpus callosum development	0.0163
GO:0040008	regulation of growth	0.0175
GO:0048638	regulation of developmental growth	0.0175
GO:0048667	cell morphogenesis involved in neuron differentiation	0.0175
GO:0010769	regulation of cell morphogenesis involved in differentiation	0.0175
GO:0019722	calcium-mediated signaling	0.0179
GO:0007274	neuromuscular synaptic transmission	0.0179
GO:0061564	axon development	0.0188
GO:0007423	sensory organ development	0.0203
GO:0030516	regulation of axon extension	0.0204
GO:0001655	urogenital system development	0.0261
GO:0014855	striated muscle cell proliferation	0.0261
GO:0030318	melanocyte differentiation	0.0261
GO:0098742	cell-cell adhesion via plasma-membrane adhesion molecules	0.0294
GO:0098916	anterograde trans-synaptic signaling	0.0355
GO:0007268	chemical synaptic transmission	0.0355
GO:0061387	regulation of extent of cell growth	0.0364
GO:0099536	synaptic signaling	0.0364
GO:0099537	trans-synaptic signaling	0.0364
GO:0010975	regulation of neuron projection development	0.0368
GO:0071407	cellular response to organic cyclic compound	0.0368
GO:0050931	pigment cell differentiation	0.0403
GO:0022604	regulation of cell morphogenesis	0.0409
GO:0042759	long-chain fatty acid biosynthetic process	0.0409
GO:0061180	mammary gland epithelium development	0.0409
GO:0033034	positive regulation of myeloid cell apoptotic process	0.0409
GO:0072102	glomerulus morphogenesis	0.0409
GO:0050848	regulation of calcium-mediated signaling	0.0427
GO:0071383	cellular response to steroid hormone stimulus	0.0427
GO:0019932	second-messenger-mediated signaling	0.0493
